# Supplementary material for: Associations of urinary polymeric immunoglobulin receptor peptides in the context of cardio-renal syndrome
Source: Sci Rep. 2020 May 19;10:8291. doi: 10.1038/s41598-020-65154-2 (PMC7237418; doi:10.1038/s41598-020-65154-2)
Supplement: Supplementary file 2 — Supplementary table 1. [file 41598_2020_65154_MOESM2_ESM.xls]

## Sheet: Summary
Proteases	Counts	Groups
PGA3	41	Pepsin
MEP1A	39	Meprin
MMP7	38	Matrix metalloproteinase
MMP9	36	Matrix metalloproteinase
MMP3	34	Matrix metalloproteinase
CAPN1	29	Calpain
CAPN2	29	Calpain
CTSD	29	Cathepsin
CTSB	28	Cathepsin
CTSG	28	Cathepsin
MMP14	27	Matrix metalloproteinase
MMP25	24	Matrix metalloproteinase
CTSS	23	Cathepsin
CTSE	22	Cathepsin
MMP13	22	Matrix metalloproteinase
CTSL	21	Cathepsin
MME	21	Neprilysin
MMP2	21	Matrix metalloproteinase
MMP8	21	Matrix metalloproteinase
CTSK	14	Cathepsin
PLG	13	Plasminogen
TRY3 (rat)	13	Trypsin
GZMM	12	Granzyme
TMPRSS7	12	Transmembrane protease
GZMA	11	Granzyme
MMP12	11	Matrix metalloproteinase
ATS4	9	Disintegrin and metalloproteinase
CASP1	9	Caspase
KLK4	8	Kallikrein
KLK6	7	Kallikrein
ELNE	6	Neutrophil elastase
ADA10	5	Disintegrin and metalloproteinase
ADA17	5	Disintegrin and metalloproteinase
CASP2	3	Caspase
CASP3	3	Caspase
CASP6	3	Caspase
CASP8	3	Caspase
CMA1	3	Chymase
F2	3	Prothrombin
HPN	3	Serine protease
KLK3	3	Kallikrein
CASP7	2	Caspase
GZMB	2	Granzyme
GZMK	2	Granzyme
KLK5	2	Kallikrein
TMPRSS6	2	Transmembrane protease
HTRA2	1	Serine protease
KLK14	1	Kallikrein
KLK2	1	Kallikrein
ST14	1	Suppressor of tumorigenicity
TMPRSS11D	1	Transmembrane protease
TMPRSS11E	1	Transmembrane protease

## Sheet: Proteasix output
Peptide ID	Parent Protein AC from input	Start amino acid	End amino acid	N or C-terminus	Protease Human	Cleavage site	Source	Plausible proteolysis	Probability Calculated	Threshold applied (value)	Sensitivity	Specificity
e00904	P01833	605	613	C-terminus	CASP1 (P29466; CASP1_HUMAN)	AVADTRDQ	MEROPS:C14.001	Endopeptidase (input)	-21.22	MEROPS score threshold (-22,04)	95	96.19
e00904	P01833	605	613	C-terminus	CTSS (P25774; CATS_HUMAN)	AVADTRDQ	MEROPS:C01.034	Endopeptidase (input)	-24.32	MEROPS score threshold (-25,53)	60	61.46
e00904	P01833	605	613	C-terminus	MEP1A (Q16819; MEP1A_HUMAN)	AVADTRDQ	MEROPS:M12.002	Endopeptidase (input)	-23.09	MEROPS score threshold (-23,48)	78	65.59
e00904	P01833	605	613	C-terminus	MMP14 (P50281; MMP14_HUMAN)	AVADTRDQ	MEROPS:M10.014	Endopeptidase (input)	-22.21	MEROPS score threshold (-22,96)	75	80.66
e00904	P01833	605	613	C-terminus	MMP3 (P08254; MMP3_HUMAN)	AVADTRDQ	MEROPS:M10.005	Endopeptidase (input)	-21.44	MEROPS score threshold (-23,35)	70	79.35
e00904	P01833	605	613	C-terminus	MMP7 (P09237; MMP7_HUMAN)	AVADTRDQ	MEROPS:M10.008	Endopeptidase (input)	-22.67	MEROPS score threshold (-26,58)	54	53.97
e00904	P01833	605	613	C-terminus	PGA3 (P0DJD8; PEPA3_HUMAN)	AVADTRDQ	MEROPS:A01.001	Endopeptidase (input)	-22.1	MEROPS score threshold (-24,17)	72	49.97
e00904	P01833	605	613	N-terminus	ADAMTS4 (O75173; ATS4_HUMAN)	DPRLFAEE	MEROPS:M12.221	Endopeptidase (input)	-22.07	MEROPS score threshold (-23,05)	94	85.47
e00904	P01833	605	613	N-terminus	CTSB (P07858; CATB_HUMAN)	DPRLFAEE	MEROPS:C01.060	Endopeptidase (input)	-23.26	MEROPS score threshold (-23,76)	79	80.99
e00904	P01833	605	613	N-terminus	CTSD (P07339; CATD_HUMAN)	DPRLFAEE	MEROPS:A01.009	Endopeptidase (input)	-19.26	MEROPS score threshold (-22,64)	79	84.74
e00904	P01833	605	613	N-terminus	CTSE (P14091; CATE_HUMAN)	DPRLFAEE	MEROPS:A01.010	Endopeptidase (input)	-20.41	MEROPS score threshold (-22,27)	71	87.48
e00904	P01833	605	613	N-terminus	CTSG (P08311; CATG_HUMAN)	DPRLFAEE	MEROPS:S01.133	Endopeptidase (input)	-24.55	MEROPS score threshold (-24,91)	63	78.25
e00904	P01833	605	613	N-terminus	MEP1A (Q16819; MEP1A_HUMAN)	DPRLFAEE	MEROPS:M12.002	Endopeptidase (input)	-23.16	MEROPS score threshold (-23,48)	78	65.59
e00904	P01833	605	613	N-terminus	MME (P08473; NEP_HUMAN)	DPRLFAEE	MEROPS:M13.001	Endopeptidase (input)	-23.35	MEROPS score threshold (-24,37)	58	87.21
e00904	P01833	605	613	N-terminus	MMP13 (P45452; MMP13_HUMAN)	DPRLFAEE	MEROPS:M10.013	Endopeptidase (input)	-21.96	MEROPS score threshold (-23,33)	70	93.66
e00904	P01833	605	613	N-terminus	MMP14 (P50281; MMP14_HUMAN)	DPRLFAEE	MEROPS:M10.014	Endopeptidase (input)	-21.78	MEROPS score threshold (-22,96)	75	80.66
e00904	P01833	605	613	N-terminus	MMP2 (P08253; MMP2_HUMAN)	DPRLFAEE	MEROPS:M10.003	Endopeptidase (input)	-22.69	MEROPS score threshold (-22,7)	76	86.88
e00904	P01833	605	613	N-terminus	MMP25 (Q9NPA2; MMP25_HUMAN)	DPRLFAEE	MEROPS:M10.024	Endopeptidase (input)	-24.31	MEROPS score threshold (-24,46)	28	82.71
e00904	P01833	605	613	N-terminus	MMP3 (P08254; MMP3_HUMAN)	DPRLFAEE	MEROPS:M10.005	Endopeptidase (input)	-21.26	MEROPS score threshold (-23,35)	70	79.35
e00904	P01833	605	613	N-terminus	MMP7 (P09237; MMP7_HUMAN)	DPRLFAEE	MEROPS:M10.008	Endopeptidase (input)	-21.5	MEROPS score threshold (-26,58)	54	53.97
e00904	P01833	605	613	N-terminus	MMP8 (P22894; MMP8_HUMAN)	DPRLFAEE	MEROPS:M10.002	Endopeptidase (input)	-21.34	MEROPS score threshold (-22,73)	38	90.6
e00904	P01833	605	613	N-terminus	MMP9 (P14780; MMP9_HUMAN)	DPRLFAEE	MEROPS:M10.004	Endopeptidase (input)	-22.17	MEROPS score threshold (-24,54)	63	63.68
e00904	P01833	605	613	N-terminus	PGA3 (P0DJD8; PEPA3_HUMAN)	DPRLFAEE	MEROPS:A01.001	Endopeptidase (input)	-22.64	MEROPS score threshold (-24,17)	72	49.97
e01248	P01833	598	606	C-terminus	CAPN1 (P07384; CAN1_HUMAN)	RLFAEEKA	MEROPS:C02.001	Endopeptidase (input)	-22.82	MEROPS score threshold (-24,18)	84	58.33
e01248	P01833	598	606	C-terminus	CAPN2 (P17655; CAN2_HUMAN)	RLFAEEKA	MEROPS:C02.002	Endopeptidase (input)	-22.52	MEROPS score threshold (-24,15)	57	57.87
e01248	P01833	598	606	C-terminus	CTSD (P07339; CATD_HUMAN)	RLFAEEKA	MEROPS:A01.009	Endopeptidase (input)	-22.04	MEROPS score threshold (-22,64)	79	84.74
e01248	P01833	598	606	C-terminus	CTSK (P43235; CATK_HUMAN)	RLFAEEKA	MEROPS:C01.036	Endopeptidase (input)	-23.98	MEROPS score threshold (-25,77)	57	76.57
e01248	P01833	598	606	C-terminus	CTSL (P07711; CATL1_HUMAN)	RLFAEEKA	MEROPS:C01.032	Endopeptidase (input)	-22.14	MEROPS score threshold (-25,1)	68	62.99
e01248	P01833	598	606	C-terminus	CTSS (P25774; CATS_HUMAN)	RLFAEEKA	MEROPS:C01.034	Endopeptidase (input)	-23.73	MEROPS score threshold (-25,53)	60	61.46
e01248	P01833	598	606	C-terminus	MEP1A (Q16819; MEP1A_HUMAN)	RLFAEEKA	MEROPS:M12.002	Endopeptidase (input)	-20.03	MEROPS score threshold (-23,48)	78	65.59
e01248	P01833	598	606	C-terminus	MMP7 (P09237; MMP7_HUMAN)	RLFAEEKA	MEROPS:M10.008	Endopeptidase (input)	-25.49	MEROPS score threshold (-26,58)	54	53.97
e01248	P01833	598	606	C-terminus	MMP9 (P14780; MMP9_HUMAN)	RLFAEEKA	MEROPS:M10.004	Endopeptidase (input)	-23.95	MEROPS score threshold (-24,54)	63	63.68
e01248	P01833	598	606	C-terminus	PGA3 (P0DJD8; PEPA3_HUMAN)	RLFAEEKA	MEROPS:A01.001	Endopeptidase (input)	-23.81	MEROPS score threshold (-24,17)	72	49.97
e01248	P01833	598	606	N-terminus	CAPN1 (P07384; CAN1_HUMAN)	IENKAIQD	MEROPS:C02.001	Endopeptidase (input)	-23.83	MEROPS score threshold (-24,18)	84	58.33
e01248	P01833	598	606	N-terminus	GZMA (P12544; GRAA_HUMAN)	IENKAIQD	MEROPS:S01.135	Endopeptidase (input)	-19.8	MEROPS score threshold (-21,78)	80	94.96
e01248	P01833	598	606	N-terminus	PGA3 (P0DJD8; PEPA3_HUMAN)	IENKAIQD	MEROPS:A01.001	Endopeptidase (input)	-23.25	MEROPS score threshold (-24,17)	72	49.97
e01248	P01833	598	606	N-terminus	PLG (P00747; PLMN_HUMAN)	IENKAIQD	MEROPS:S01.233	Endopeptidase (input)	-20.89	MEROPS score threshold (-22,58)	70	94.16
e01248	P01833	598	606	N-terminus	Try3 (P08426; TRY3_RAT)	IENKAIQD	MEROPS:S01.151	Endopeptidase (input)	-19.92	MEROPS score threshold (-21,71)	78	92.67
e04182	P01833	626	639	C-terminus	ADAM10 (O14672; ADA10_HUMAN)	SSRALVST	MEROPS:M12.210	Endopeptidase (input)	-17.58	99th percentile (-18,14)	35	99.86
e04182	P01833	626	639	C-terminus	ADAM17 (P78536; ADA17_HUMAN)	SSRALVST	MEROPS:M12.217	Endopeptidase (input)	-17.53	99th percentile (-19,15)	30	99.49
e04182	P01833	626	639	C-terminus	CAPN1 (P07384; CAN1_HUMAN)	SSRALVST	MEROPS:C02.001	Endopeptidase (input)	-21.75	MEROPS score threshold (-24,18)	84	58.33
e04182	P01833	626	639	C-terminus	CAPN2 (P17655; CAN2_HUMAN)	SSRALVST	MEROPS:C02.002	Endopeptidase (input)	-22.26	MEROPS score threshold (-24,15)	57	57.87
e04182	P01833	626	639	C-terminus	CTSB (P07858; CATB_HUMAN)	SSRALVST	MEROPS:C01.060	Endopeptidase (input)	-21.38	MEROPS score threshold (-23,76)	79	80.99
e04182	P01833	626	639	C-terminus	CTSD (P07339; CATD_HUMAN)	SSRALVST	MEROPS:A01.009	Endopeptidase (input)	-22.04	MEROPS score threshold (-22,64)	79	84.74
e04182	P01833	626	639	C-terminus	CTSE (P14091; CATE_HUMAN)	SSRALVST	MEROPS:A01.010	Endopeptidase (input)	-22.08	MEROPS score threshold (-22,27)	71	87.48
e04182	P01833	626	639	C-terminus	KLK4 (Q9Y5K2; KLK4_HUMAN)	SSRALVST	MEROPS:S01.251	Endopeptidase (input)	-22.35	MEROPS score threshold (-22,45)	74	95.82
e04182	P01833	626	639	C-terminus	MEP1A (Q16819; MEP1A_HUMAN)	SSRALVST	MEROPS:M12.002	Endopeptidase (input)	-23.25	MEROPS score threshold (-23,48)	78	65.59
e04182	P01833	626	639	C-terminus	MME (P08473; NEP_HUMAN)	SSRALVST	MEROPS:M13.001	Endopeptidase (input)	-24.25	MEROPS score threshold (-24,37)	58	87.21
e04182	P01833	626	639	C-terminus	MMP12 (P39900; MMP12_HUMAN)	SSRALVST	MEROPS:M10.009	Endopeptidase (input)	-22.71	MEROPS score threshold (-22,75)	67	88.47
e04182	P01833	626	639	C-terminus	MMP13 (P45452; MMP13_HUMAN)	SSRALVST	MEROPS:M10.013	Endopeptidase (input)	-21.8	MEROPS score threshold (-23,33)	70	93.66
e04182	P01833	626	639	C-terminus	MMP14 (P50281; MMP14_HUMAN)	SSRALVST	MEROPS:M10.014	Endopeptidase (input)	-18.7	MEROPS score threshold (-22,96)	75	80.66
e04182	P01833	626	639	C-terminus	MMP2 (P08253; MMP2_HUMAN)	SSRALVST	MEROPS:M10.003	Endopeptidase (input)	-19.07	MEROPS score threshold (-22,7)	76	86.88
e04182	P01833	626	639	C-terminus	MMP25 (Q9NPA2; MMP25_HUMAN)	SSRALVST	MEROPS:M10.024	Endopeptidase (input)	-18.78	MEROPS score threshold (-24,46)	28	82.71
e04182	P01833	626	639	C-terminus	MMP3 (P08254; MMP3_HUMAN)	SSRALVST	MEROPS:M10.005	Endopeptidase (input)	-20.8	MEROPS score threshold (-23,35)	70	79.35
e04182	P01833	626	639	C-terminus	MMP7 (P09237; MMP7_HUMAN)	SSRALVST	MEROPS:M10.008	Endopeptidase (input)	-22.09	MEROPS score threshold (-26,58)	54	53.97
e04182	P01833	626	639	C-terminus	MMP8 (P22894; MMP8_HUMAN)	SSRALVST	MEROPS:M10.002	Endopeptidase (input)	-19.27	MEROPS score threshold (-22,73)	38	90.6
e04182	P01833	626	639	C-terminus	MMP9 (P14780; MMP9_HUMAN)	SSRALVST	MEROPS:M10.004	Endopeptidase (input)	-20	MEROPS score threshold (-24,54)	63	63.68
e04182	P01833	626	639	C-terminus	PGA3 (P0DJD8; PEPA3_HUMAN)	SSRALVST	MEROPS:A01.001	Endopeptidase (input)	-22.49	MEROPS score threshold (-24,17)	72	49.97
e04182	P01833	626	639	N-terminus	ADAMTS4 (O75173; ATS4_HUMAN)	RASVDSGS	MEROPS:M12.221	Endopeptidase (input)	-21.76	MEROPS score threshold (-23,05)	94	85.47
e04182	P01833	626	639	N-terminus	CAPN1 (P07384; CAN1_HUMAN)	RASVDSGS	MEROPS:C02.001	Endopeptidase (input)	-23.8	MEROPS score threshold (-24,18)	84	58.33
e04182	P01833	626	639	N-terminus	CAPN2 (P17655; CAN2_HUMAN)	RASVDSGS	MEROPS:C02.002	Endopeptidase (input)	-23.63	MEROPS score threshold (-24,15)	57	57.87
e04182	P01833	626	639	N-terminus	CTSG (P08311; CATG_HUMAN)	RASVDSGS	MEROPS:S01.133	Endopeptidase (input)	-24.82	MEROPS score threshold (-24,91)	63	78.25
e04182	P01833	626	639	N-terminus	ELANE (P08246; ELNE_HUMAN)	RASVDSGS	MEROPS:S01.131	Endopeptidase (input)	-22.42	MEROPS score threshold (-23,57)	77	77.82
e04182	P01833	626	639	N-terminus	MEP1A (Q16819; MEP1A_HUMAN)	RASVDSGS	MEROPS:M12.002	Endopeptidase (input)	-22.42	MEROPS score threshold (-23,48)	78	65.59
e04182	P01833	626	639	N-terminus	MMP3 (P08254; MMP3_HUMAN)	RASVDSGS	MEROPS:M10.005	Endopeptidase (input)	-23.15	MEROPS score threshold (-23,35)	70	79.35
e04182	P01833	626	639	N-terminus	MMP7 (P09237; MMP7_HUMAN)	RASVDSGS	MEROPS:M10.008	Endopeptidase (input)	-24.43	MEROPS score threshold (-26,58)	54	53.97
e04182	P01833	626	639	N-terminus	MMP8 (P22894; MMP8_HUMAN)	RASVDSGS	MEROPS:M10.002	Endopeptidase (input)	-22.35	MEROPS score threshold (-22,73)	38	90.6
e04182	P01833	626	639	N-terminus	MMP9 (P14780; MMP9_HUMAN)	RASVDSGS	MEROPS:M10.004	Endopeptidase (input)	-22.41	MEROPS score threshold (-24,54)	63	63.68
e04182	P01833	626	639	N-terminus	PGA3 (P0DJD8; PEPA3_HUMAN)	RASVDSGS	MEROPS:A01.001	Endopeptidase (input)	-23.81	MEROPS score threshold (-24,17)	72	49.97
e04182	P01833	626	639	N-terminus	TMPRSS7 (Q7RTY8; TMPS7_HUMAN)	RASVDSGS	MEROPS:S01.072	Endopeptidase (input)	-22.72	MEROPS score threshold (-22,87)	64	94.17
e04845	P01833	593	604	C-terminus	ADAMTS4 (O75173; ATS4_HUMAN)	DPRLFAEE	MEROPS:M12.221	Endopeptidase (input)	-22.07	MEROPS score threshold (-23,05)	94	85.47
e04845	P01833	593	604	C-terminus	CTSB (P07858; CATB_HUMAN)	DPRLFAEE	MEROPS:C01.060	Endopeptidase (input)	-23.26	MEROPS score threshold (-23,76)	79	80.99
e04845	P01833	593	604	C-terminus	CTSD (P07339; CATD_HUMAN)	DPRLFAEE	MEROPS:A01.009	Endopeptidase (input)	-19.26	MEROPS score threshold (-22,64)	79	84.74
e04845	P01833	593	604	C-terminus	CTSE (P14091; CATE_HUMAN)	DPRLFAEE	MEROPS:A01.010	Endopeptidase (input)	-20.41	MEROPS score threshold (-22,27)	71	87.48
e04845	P01833	593	604	C-terminus	CTSG (P08311; CATG_HUMAN)	DPRLFAEE	MEROPS:S01.133	Endopeptidase (input)	-24.55	MEROPS score threshold (-24,91)	63	78.25
e04845	P01833	593	604	C-terminus	MEP1A (Q16819; MEP1A_HUMAN)	DPRLFAEE	MEROPS:M12.002	Endopeptidase (input)	-23.16	MEROPS score threshold (-23,48)	78	65.59
e04845	P01833	593	604	C-terminus	MME (P08473; NEP_HUMAN)	DPRLFAEE	MEROPS:M13.001	Endopeptidase (input)	-23.35	MEROPS score threshold (-24,37)	58	87.21
e04845	P01833	593	604	C-terminus	MMP13 (P45452; MMP13_HUMAN)	DPRLFAEE	MEROPS:M10.013	Endopeptidase (input)	-21.96	MEROPS score threshold (-23,33)	70	93.66
e04845	P01833	593	604	C-terminus	MMP14 (P50281; MMP14_HUMAN)	DPRLFAEE	MEROPS:M10.014	Endopeptidase (input)	-21.78	MEROPS score threshold (-22,96)	75	80.66
e04845	P01833	593	604	C-terminus	MMP2 (P08253; MMP2_HUMAN)	DPRLFAEE	MEROPS:M10.003	Endopeptidase (input)	-22.69	MEROPS score threshold (-22,7)	76	86.88
e04845	P01833	593	604	C-terminus	MMP25 (Q9NPA2; MMP25_HUMAN)	DPRLFAEE	MEROPS:M10.024	Endopeptidase (input)	-24.31	MEROPS score threshold (-24,46)	28	82.71
e04845	P01833	593	604	C-terminus	MMP3 (P08254; MMP3_HUMAN)	DPRLFAEE	MEROPS:M10.005	Endopeptidase (input)	-21.26	MEROPS score threshold (-23,35)	70	79.35
e04845	P01833	593	604	C-terminus	MMP7 (P09237; MMP7_HUMAN)	DPRLFAEE	MEROPS:M10.008	Endopeptidase (input)	-21.5	MEROPS score threshold (-26,58)	54	53.97
e04845	P01833	593	604	C-terminus	MMP8 (P22894; MMP8_HUMAN)	DPRLFAEE	MEROPS:M10.002	Endopeptidase (input)	-21.34	MEROPS score threshold (-22,73)	38	90.6
e04845	P01833	593	604	C-terminus	MMP9 (P14780; MMP9_HUMAN)	DPRLFAEE	MEROPS:M10.004	Endopeptidase (input)	-22.17	MEROPS score threshold (-24,54)	63	63.68
e04845	P01833	593	604	C-terminus	PGA3 (P0DJD8; PEPA3_HUMAN)	DPRLFAEE	MEROPS:A01.001	Endopeptidase (input)	-22.64	MEROPS score threshold (-24,17)	72	49.97
e04845	P01833	593	604	N-terminus	CTSK (P43235; CATK_HUMAN)	SGFREIEN	MEROPS:C01.036	Endopeptidase (input)	-21.91	MEROPS score threshold (-25,77)	57	76.57
e04845	P01833	593	604	N-terminus	CTSL (P07711; CATL1_HUMAN)	SGFREIEN	MEROPS:C01.032	Endopeptidase (input)	-22.64	MEROPS score threshold (-25,1)	68	62.99
e04845	P01833	593	604	N-terminus	CTSS (P25774; CATS_HUMAN)	SGFREIEN	MEROPS:C01.034	Endopeptidase (input)	-23.27	MEROPS score threshold (-25,53)	60	61.46
e04845	P01833	593	604	N-terminus	GZMA (P12544; GRAA_HUMAN)	SGFREIEN	MEROPS:S01.135	Endopeptidase (input)	-21.76	MEROPS score threshold (-21,78)	80	94.96
e04845	P01833	593	604	N-terminus	KLK6 (Q92876; KLK6_HUMAN)	SGFREIEN	MEROPS:S01.236	Endopeptidase (input)	-22.05	MEROPS score threshold (-23,61)	80	95.76
e04845	P01833	593	604	N-terminus	MEP1A (Q16819; MEP1A_HUMAN)	SGFREIEN	MEROPS:M12.002	Endopeptidase (input)	-22.11	MEROPS score threshold (-23,48)	78	65.59
e04845	P01833	593	604	N-terminus	PLG (P00747; PLMN_HUMAN)	SGFREIEN	MEROPS:S01.233	Endopeptidase (input)	-21.92	MEROPS score threshold (-22,58)	70	94.16
e04845	P01833	593	604	N-terminus	Try3 (P08426; TRY3_RAT)	SGFREIEN	MEROPS:S01.151	Endopeptidase (input)	-20.41	MEROPS score threshold (-21,71)	78	92.67
e06963	P01833	605	619	C-terminus	CAPN1 (P07384; CAN1_HUMAN)	DQADGSRA	MEROPS:C02.001	Endopeptidase (input)	-23.43	MEROPS score threshold (-24,18)	84	58.33
e06963	P01833	605	619	C-terminus	CAPN2 (P17655; CAN2_HUMAN)	DQADGSRA	MEROPS:C02.002	Endopeptidase (input)	-23.7	MEROPS score threshold (-24,15)	57	57.87
e06963	P01833	605	619	C-terminus	CASP1 (P29466; CASP1_HUMAN)	DQADGSRA	MEROPS:C14.001	Endopeptidase (input)	-18.49	MEROPS score threshold (-22,04)	95	96.19
e06963	P01833	605	619	C-terminus	CASP2 (P42575; CASP2_HUMAN)	DQADGSRA	MEROPS:C14.006	Endopeptidase (input)	-16.2	MEROPS score threshold (-19,18)	58	99.73
e06963	P01833	605	619	C-terminus	CASP3 (P42574; CASP3_HUMAN)	DQADGSRA	MEROPS:C14.003	Endopeptidase (input)	-16.06	MEROPS score threshold (-19,97)	73	99.25
e06963	P01833	605	619	C-terminus	CASP6 (P55212; CASP6_HUMAN)	DQADGSRA	MEROPS:C14.005	Endopeptidase (input)	-18.01	MEROPS score threshold (-19,65)	66	99.48
e06963	P01833	605	619	C-terminus	CASP8 (Q14790; CASP8_HUMAN)	DQADGSRA	MEROPS:C14.009	Endopeptidase (input)	-16.73	MEROPS score threshold (-19,04)	38	99.69
e06963	P01833	605	619	C-terminus	CTSG (P08311; CATG_HUMAN)	DQADGSRA	MEROPS:S01.133	Endopeptidase (input)	-23.34	MEROPS score threshold (-24,91)	63	78.25
e06963	P01833	605	619	C-terminus	CTSK (P43235; CATK_HUMAN)	DQADGSRA	MEROPS:C01.036	Endopeptidase (input)	-23.19	MEROPS score threshold (-25,77)	57	76.57
e06963	P01833	605	619	C-terminus	CTSL (P07711; CATL1_HUMAN)	DQADGSRA	MEROPS:C01.032	Endopeptidase (input)	-24.77	MEROPS score threshold (-25,1)	68	62.99
e06963	P01833	605	619	C-terminus	CTSS (P25774; CATS_HUMAN)	DQADGSRA	MEROPS:C01.034	Endopeptidase (input)	-24.4	MEROPS score threshold (-25,53)	60	61.46
e06963	P01833	605	619	C-terminus	MEP1A (Q16819; MEP1A_HUMAN)	DQADGSRA	MEROPS:M12.002	Endopeptidase (input)	-23.43	MEROPS score threshold (-23,48)	78	65.59
e06963	P01833	605	619	C-terminus	MMP14 (P50281; MMP14_HUMAN)	DQADGSRA	MEROPS:M10.014	Endopeptidase (input)	-20.95	MEROPS score threshold (-22,96)	75	80.66
e06963	P01833	605	619	C-terminus	MMP25 (Q9NPA2; MMP25_HUMAN)	DQADGSRA	MEROPS:M10.024	Endopeptidase (input)	-21.38	MEROPS score threshold (-24,46)	28	82.71
e06963	P01833	605	619	C-terminus	MMP7 (P09237; MMP7_HUMAN)	DQADGSRA	MEROPS:M10.008	Endopeptidase (input)	-23.39	MEROPS score threshold (-26,58)	54	53.97
e06963	P01833	605	619	N-terminus	ADAMTS4 (O75173; ATS4_HUMAN)	DPRLFAEE	MEROPS:M12.221	Endopeptidase (input)	-22.07	MEROPS score threshold (-23,05)	94	85.47
e06963	P01833	605	619	N-terminus	CTSB (P07858; CATB_HUMAN)	DPRLFAEE	MEROPS:C01.060	Endopeptidase (input)	-23.26	MEROPS score threshold (-23,76)	79	80.99
e06963	P01833	605	619	N-terminus	CTSD (P07339; CATD_HUMAN)	DPRLFAEE	MEROPS:A01.009	Endopeptidase (input)	-19.26	MEROPS score threshold (-22,64)	79	84.74
e06963	P01833	605	619	N-terminus	CTSE (P14091; CATE_HUMAN)	DPRLFAEE	MEROPS:A01.010	Endopeptidase (input)	-20.41	MEROPS score threshold (-22,27)	71	87.48
e06963	P01833	605	619	N-terminus	CTSG (P08311; CATG_HUMAN)	DPRLFAEE	MEROPS:S01.133	Endopeptidase (input)	-24.55	MEROPS score threshold (-24,91)	63	78.25
e06963	P01833	605	619	N-terminus	MEP1A (Q16819; MEP1A_HUMAN)	DPRLFAEE	MEROPS:M12.002	Endopeptidase (input)	-23.16	MEROPS score threshold (-23,48)	78	65.59
e06963	P01833	605	619	N-terminus	MME (P08473; NEP_HUMAN)	DPRLFAEE	MEROPS:M13.001	Endopeptidase (input)	-23.35	MEROPS score threshold (-24,37)	58	87.21
e06963	P01833	605	619	N-terminus	MMP13 (P45452; MMP13_HUMAN)	DPRLFAEE	MEROPS:M10.013	Endopeptidase (input)	-21.96	MEROPS score threshold (-23,33)	70	93.66
e06963	P01833	605	619	N-terminus	MMP14 (P50281; MMP14_HUMAN)	DPRLFAEE	MEROPS:M10.014	Endopeptidase (input)	-21.78	MEROPS score threshold (-22,96)	75	80.66
e06963	P01833	605	619	N-terminus	MMP2 (P08253; MMP2_HUMAN)	DPRLFAEE	MEROPS:M10.003	Endopeptidase (input)	-22.69	MEROPS score threshold (-22,7)	76	86.88
e06963	P01833	605	619	N-terminus	MMP25 (Q9NPA2; MMP25_HUMAN)	DPRLFAEE	MEROPS:M10.024	Endopeptidase (input)	-24.31	MEROPS score threshold (-24,46)	28	82.71
e06963	P01833	605	619	N-terminus	MMP3 (P08254; MMP3_HUMAN)	DPRLFAEE	MEROPS:M10.005	Endopeptidase (input)	-21.26	MEROPS score threshold (-23,35)	70	79.35
e06963	P01833	605	619	N-terminus	MMP7 (P09237; MMP7_HUMAN)	DPRLFAEE	MEROPS:M10.008	Endopeptidase (input)	-21.5	MEROPS score threshold (-26,58)	54	53.97
e06963	P01833	605	619	N-terminus	MMP8 (P22894; MMP8_HUMAN)	DPRLFAEE	MEROPS:M10.002	Endopeptidase (input)	-21.34	MEROPS score threshold (-22,73)	38	90.6
e06963	P01833	605	619	N-terminus	MMP9 (P14780; MMP9_HUMAN)	DPRLFAEE	MEROPS:M10.004	Endopeptidase (input)	-22.17	MEROPS score threshold (-24,54)	63	63.68
e06963	P01833	605	619	N-terminus	PGA3 (P0DJD8; PEPA3_HUMAN)	DPRLFAEE	MEROPS:A01.001	Endopeptidase (input)	-22.64	MEROPS score threshold (-24,17)	72	49.97
e08154	P01833	576	592	C-terminus	CTSK (P43235; CATK_HUMAN)	SGFREIEN	MEROPS:C01.036	Endopeptidase (input)	-21.91	MEROPS score threshold (-25,77)	57	76.57
e08154	P01833	576	592	C-terminus	CTSL (P07711; CATL1_HUMAN)	SGFREIEN	MEROPS:C01.032	Endopeptidase (input)	-22.64	MEROPS score threshold (-25,1)	68	62.99
e08154	P01833	576	592	C-terminus	CTSS (P25774; CATS_HUMAN)	SGFREIEN	MEROPS:C01.034	Endopeptidase (input)	-23.27	MEROPS score threshold (-25,53)	60	61.46
e08154	P01833	576	592	C-terminus	GZMA (P12544; GRAA_HUMAN)	SGFREIEN	MEROPS:S01.135	Endopeptidase (input)	-21.76	MEROPS score threshold (-21,78)	80	94.96
e08154	P01833	576	592	C-terminus	KLK6 (Q92876; KLK6_HUMAN)	SGFREIEN	MEROPS:S01.236	Endopeptidase (input)	-22.05	MEROPS score threshold (-23,61)	80	95.76
e08154	P01833	576	592	C-terminus	MEP1A (Q16819; MEP1A_HUMAN)	SGFREIEN	MEROPS:M12.002	Endopeptidase (input)	-22.11	MEROPS score threshold (-23,48)	78	65.59
e08154	P01833	576	592	C-terminus	PLG (P00747; PLMN_HUMAN)	SGFREIEN	MEROPS:S01.233	Endopeptidase (input)	-21.92	MEROPS score threshold (-22,58)	70	94.16
e08154	P01833	576	592	C-terminus	Try3 (P08426; TRY3_RAT)	SGFREIEN	MEROPS:S01.151	Endopeptidase (input)	-20.41	MEROPS score threshold (-21,71)	78	92.67
e08154	P01833	576	592	N-terminus	CAPN1 (P07384; CAN1_HUMAN)	DVSLAKAD	MEROPS:C02.001	Endopeptidase (input)	-22.58	MEROPS score threshold (-24,18)	84	58.33
e08154	P01833	576	592	N-terminus	CAPN2 (P17655; CAN2_HUMAN)	DVSLAKAD	MEROPS:C02.002	Endopeptidase (input)	-22.5	MEROPS score threshold (-24,15)	57	57.87
e08154	P01833	576	592	N-terminus	CASP1 (P29466; CASP1_HUMAN)	DVSLAKAD	MEROPS:C14.001	Endopeptidase (input)	-20.78	MEROPS score threshold (-22,04)	95	96.19
e08154	P01833	576	592	N-terminus	CTSB (P07858; CATB_HUMAN)	DVSLAKAD	MEROPS:C01.060	Endopeptidase (input)	-23.64	MEROPS score threshold (-23,76)	79	80.99
e08154	P01833	576	592	N-terminus	CTSD (P07339; CATD_HUMAN)	DVSLAKAD	MEROPS:A01.009	Endopeptidase (input)	-19.04	MEROPS score threshold (-22,64)	79	84.74
e08154	P01833	576	592	N-terminus	CTSE (P14091; CATE_HUMAN)	DVSLAKAD	MEROPS:A01.010	Endopeptidase (input)	-18.84	MEROPS score threshold (-22,27)	71	87.48
e08154	P01833	576	592	N-terminus	CTSG (P08311; CATG_HUMAN)	DVSLAKAD	MEROPS:S01.133	Endopeptidase (input)	-20.28	MEROPS score threshold (-24,91)	63	78.25
e08154	P01833	576	592	N-terminus	CTSL (P07711; CATL1_HUMAN)	DVSLAKAD	MEROPS:C01.032	Endopeptidase (input)	-23.81	MEROPS score threshold (-25,1)	68	62.99
e08154	P01833	576	592	N-terminus	CTSS (P25774; CATS_HUMAN)	DVSLAKAD	MEROPS:C01.034	Endopeptidase (input)	-22.7	MEROPS score threshold (-25,53)	60	61.46
e08154	P01833	576	592	N-terminus	GZMM (P51124; GRAM_HUMAN)	DVSLAKAD	MEROPS:S01.139	Endopeptidase (input)	-20.79	MEROPS score threshold (-21,93)	74	92.47
e08154	P01833	576	592	N-terminus	MEP1A (Q16819; MEP1A_HUMAN)	DVSLAKAD	MEROPS:M12.002	Endopeptidase (input)	-22.32	MEROPS score threshold (-23,48)	78	65.59
e08154	P01833	576	592	N-terminus	MMP13 (P45452; MMP13_HUMAN)	DVSLAKAD	MEROPS:M10.013	Endopeptidase (input)	-23.32	MEROPS score threshold (-23,33)	70	93.66
e08154	P01833	576	592	N-terminus	MMP2 (P08253; MMP2_HUMAN)	DVSLAKAD	MEROPS:M10.003	Endopeptidase (input)	-21.07	MEROPS score threshold (-22,7)	76	86.88
e08154	P01833	576	592	N-terminus	MMP25 (Q9NPA2; MMP25_HUMAN)	DVSLAKAD	MEROPS:M10.024	Endopeptidase (input)	-22.55	MEROPS score threshold (-24,46)	28	82.71
e08154	P01833	576	592	N-terminus	MMP3 (P08254; MMP3_HUMAN)	DVSLAKAD	MEROPS:M10.005	Endopeptidase (input)	-20.56	MEROPS score threshold (-23,35)	70	79.35
e08154	P01833	576	592	N-terminus	MMP7 (P09237; MMP7_HUMAN)	DVSLAKAD	MEROPS:M10.008	Endopeptidase (input)	-24.15	MEROPS score threshold (-26,58)	54	53.97
e08154	P01833	576	592	N-terminus	MMP8 (P22894; MMP8_HUMAN)	DVSLAKAD	MEROPS:M10.002	Endopeptidase (input)	-22.1	MEROPS score threshold (-22,73)	38	90.6
e08154	P01833	576	592	N-terminus	MMP9 (P14780; MMP9_HUMAN)	DVSLAKAD	MEROPS:M10.004	Endopeptidase (input)	-22.05	MEROPS score threshold (-24,54)	63	63.68
e08154	P01833	576	592	N-terminus	PGA3 (P0DJD8; PEPA3_HUMAN)	DVSLAKAD	MEROPS:A01.001	Endopeptidase (input)	-21	MEROPS score threshold (-24,17)	72	49.97
e09192	P01833	623	642	C-terminus	CAPN1 (P07384; CAN1_HUMAN)	ALVSTLVP	MEROPS:C02.001	Endopeptidase (input)	-20.2	MEROPS score threshold (-24,18)	84	58.33
e09192	P01833	623	642	C-terminus	CAPN2 (P17655; CAN2_HUMAN)	ALVSTLVP	MEROPS:C02.002	Endopeptidase (input)	-19.22	MEROPS score threshold (-24,15)	57	57.87
e09192	P01833	623	642	C-terminus	CTSB (P07858; CATB_HUMAN)	ALVSTLVP	MEROPS:C01.060	Endopeptidase (input)	-20.67	MEROPS score threshold (-23,76)	79	80.99
e09192	P01833	623	642	C-terminus	CTSD (P07339; CATD_HUMAN)	ALVSTLVP	MEROPS:A01.009	Endopeptidase (input)	-21.88	MEROPS score threshold (-22,64)	79	84.74
e09192	P01833	623	642	C-terminus	CTSK (P43235; CATK_HUMAN)	ALVSTLVP	MEROPS:C01.036	Endopeptidase (input)	-22.64	MEROPS score threshold (-25,77)	57	76.57
e09192	P01833	623	642	C-terminus	CTSL (P07711; CATL1_HUMAN)	ALVSTLVP	MEROPS:C01.032	Endopeptidase (input)	-18.9	MEROPS score threshold (-25,1)	68	62.99
e09192	P01833	623	642	C-terminus	CTSS (P25774; CATS_HUMAN)	ALVSTLVP	MEROPS:C01.034	Endopeptidase (input)	-20.24	MEROPS score threshold (-25,53)	60	61.46
e09192	P01833	623	642	C-terminus	ELANE (P08246; ELNE_HUMAN)	ALVSTLVP	MEROPS:S01.131	Endopeptidase (input)	-19.63	MEROPS score threshold (-23,57)	77	77.82
e09192	P01833	623	642	C-terminus	MEP1A (Q16819; MEP1A_HUMAN)	ALVSTLVP	MEROPS:M12.002	Endopeptidase (input)	-20.39	MEROPS score threshold (-23,48)	78	65.59
e09192	P01833	623	642	C-terminus	MMP13 (P45452; MMP13_HUMAN)	ALVSTLVP	MEROPS:M10.013	Endopeptidase (input)	-23.28	MEROPS score threshold (-23,33)	70	93.66
e09192	P01833	623	642	C-terminus	MMP14 (P50281; MMP14_HUMAN)	ALVSTLVP	MEROPS:M10.014	Endopeptidase (input)	-22.24	MEROPS score threshold (-22,96)	75	80.66
e09192	P01833	623	642	C-terminus	MMP2 (P08253; MMP2_HUMAN)	ALVSTLVP	MEROPS:M10.003	Endopeptidase (input)	-21.84	MEROPS score threshold (-22,7)	76	86.88
e09192	P01833	623	642	C-terminus	MMP3 (P08254; MMP3_HUMAN)	ALVSTLVP	MEROPS:M10.005	Endopeptidase (input)	-21.84	MEROPS score threshold (-23,35)	70	79.35
e09192	P01833	623	642	C-terminus	MMP7 (P09237; MMP7_HUMAN)	ALVSTLVP	MEROPS:M10.008	Endopeptidase (input)	-23.34	MEROPS score threshold (-26,58)	54	53.97
e09192	P01833	623	642	C-terminus	MMP9 (P14780; MMP9_HUMAN)	ALVSTLVP	MEROPS:M10.004	Endopeptidase (input)	-22.97	MEROPS score threshold (-24,54)	63	63.68
e09192	P01833	623	642	C-terminus	PGA3 (P0DJD8; PEPA3_HUMAN)	ALVSTLVP	MEROPS:A01.001	Endopeptidase (input)	-23.64	MEROPS score threshold (-24,17)	72	49.97
e09192	P01833	623	642	N-terminus	CAPN1 (P07384; CAN1_HUMAN)	DGSRASVD	MEROPS:C02.001	Endopeptidase (input)	-21.44	MEROPS score threshold (-24,18)	84	58.33
e09192	P01833	623	642	N-terminus	CAPN2 (P17655; CAN2_HUMAN)	DGSRASVD	MEROPS:C02.002	Endopeptidase (input)	-21.28	MEROPS score threshold (-24,15)	57	57.87
e09192	P01833	623	642	N-terminus	CTSB (P07858; CATB_HUMAN)	DGSRASVD	MEROPS:C01.060	Endopeptidase (input)	-21.85	MEROPS score threshold (-23,76)	79	80.99
e09192	P01833	623	642	N-terminus	CTSG (P08311; CATG_HUMAN)	DGSRASVD	MEROPS:S01.133	Endopeptidase (input)	-23.41	MEROPS score threshold (-24,91)	63	78.25
e09192	P01833	623	642	N-terminus	CTSK (P43235; CATK_HUMAN)	DGSRASVD	MEROPS:C01.036	Endopeptidase (input)	-22.05	MEROPS score threshold (-25,77)	57	76.57
e09192	P01833	623	642	N-terminus	CTSL (P07711; CATL1_HUMAN)	DGSRASVD	MEROPS:C01.032	Endopeptidase (input)	-23.35	MEROPS score threshold (-25,1)	68	62.99
e09192	P01833	623	642	N-terminus	CTSS (P25774; CATS_HUMAN)	DGSRASVD	MEROPS:C01.034	Endopeptidase (input)	-23.72	MEROPS score threshold (-25,53)	60	61.46
e09192	P01833	623	642	N-terminus	GZMA (P12544; GRAA_HUMAN)	DGSRASVD	MEROPS:S01.135	Endopeptidase (input)	-19.7	MEROPS score threshold (-21,78)	80	94.96
e09192	P01833	623	642	N-terminus	KLK14 (Q9P0G3; KLK14_HUMAN)	DGSRASVD	MEROPS:S01.029	Endopeptidase (input)	-19.28	99th percentile (-19,9)	26	99.75
e09192	P01833	623	642	N-terminus	KLK4 (Q9Y5K2; KLK4_HUMAN)	DGSRASVD	MEROPS:S01.251	Endopeptidase (input)	-21.22	MEROPS score threshold (-22,45)	74	95.82
e09192	P01833	623	642	N-terminus	KLK5 (Q9Y337; KLK5_HUMAN)	DGSRASVD	MEROPS:S01.017	Endopeptidase (input)	-17.65	99th percentile (-19,33)	11	99.63
e09192	P01833	623	642	N-terminus	KLK6 (Q92876; KLK6_HUMAN)	DGSRASVD	MEROPS:S01.236	Endopeptidase (input)	-20.66	MEROPS score threshold (-23,61)	80	95.76
e09192	P01833	623	642	N-terminus	MEP1A (Q16819; MEP1A_HUMAN)	DGSRASVD	MEROPS:M12.002	Endopeptidase (input)	-21.52	MEROPS score threshold (-23,48)	78	65.59
e09192	P01833	623	642	N-terminus	MME (P08473; NEP_HUMAN)	DGSRASVD	MEROPS:M13.001	Endopeptidase (input)	-23.63	MEROPS score threshold (-24,37)	58	87.21
e09192	P01833	623	642	N-terminus	MMP14 (P50281; MMP14_HUMAN)	DGSRASVD	MEROPS:M10.014	Endopeptidase (input)	-22.75	MEROPS score threshold (-22,96)	75	80.66
e09192	P01833	623	642	N-terminus	MMP25 (Q9NPA2; MMP25_HUMAN)	DGSRASVD	MEROPS:M10.024	Endopeptidase (input)	-22.26	MEROPS score threshold (-24,46)	28	82.71
e09192	P01833	623	642	N-terminus	MMP3 (P08254; MMP3_HUMAN)	DGSRASVD	MEROPS:M10.005	Endopeptidase (input)	-23.08	MEROPS score threshold (-23,35)	70	79.35
e09192	P01833	623	642	N-terminus	MMP7 (P09237; MMP7_HUMAN)	DGSRASVD	MEROPS:M10.008	Endopeptidase (input)	-24.52	MEROPS score threshold (-26,58)	54	53.97
e09192	P01833	623	642	N-terminus	PGA3 (P0DJD8; PEPA3_HUMAN)	DGSRASVD	MEROPS:A01.001	Endopeptidase (input)	-23.17	MEROPS score threshold (-24,17)	72	49.97
e09192	P01833	623	642	N-terminus	PLG (P00747; PLMN_HUMAN)	DGSRASVD	MEROPS:S01.233	Endopeptidase (input)	-19.67	MEROPS score threshold (-22,58)	70	94.16
e09192	P01833	623	642	N-terminus	TMPRSS6 (Q8IU80; TMPS6_HUMAN)	DGSRASVD	MEROPS:S01.308	Endopeptidase (input)	-20.31	MEROPS score threshold (-20,95)	57	98.81
e09192	P01833	623	642	N-terminus	TMPRSS7 (Q7RTY8; TMPS7_HUMAN)	DGSRASVD	MEROPS:S01.072	Endopeptidase (input)	-22.01	MEROPS score threshold (-22,87)	64	94.17
e09192	P01833	623	642	N-terminus	Try3 (P08426; TRY3_RAT)	DGSRASVD	MEROPS:S01.151	Endopeptidase (input)	-19.35	MEROPS score threshold (-21,71)	78	92.67
e09274	P01833	576	593	C-terminus	CTSE (P14091; CATE_HUMAN)	GFREIENK	MEROPS:A01.010	Endopeptidase (input)	-21.68	MEROPS score threshold (-22,27)	71	87.48
e09274	P01833	576	593	C-terminus	MMP14 (P50281; MMP14_HUMAN)	GFREIENK	MEROPS:M10.014	Endopeptidase (input)	-22.88	MEROPS score threshold (-22,96)	75	80.66
e09274	P01833	576	593	C-terminus	MMP3 (P08254; MMP3_HUMAN)	GFREIENK	MEROPS:M10.005	Endopeptidase (input)	-22.69	MEROPS score threshold (-23,35)	70	79.35
e09274	P01833	576	593	C-terminus	MMP7 (P09237; MMP7_HUMAN)	GFREIENK	MEROPS:M10.008	Endopeptidase (input)	-24.69	MEROPS score threshold (-26,58)	54	53.97
e09274	P01833	576	593	C-terminus	MMP9 (P14780; MMP9_HUMAN)	GFREIENK	MEROPS:M10.004	Endopeptidase (input)	-23.49	MEROPS score threshold (-24,54)	63	63.68
e09274	P01833	576	593	C-terminus	PGA3 (P0DJD8; PEPA3_HUMAN)	GFREIENK	MEROPS:A01.001	Endopeptidase (input)	-23.66	MEROPS score threshold (-24,17)	72	49.97
e09274	P01833	576	593	N-terminus	CAPN1 (P07384; CAN1_HUMAN)	DVSLAKAD	MEROPS:C02.001	Endopeptidase (input)	-22.58	MEROPS score threshold (-24,18)	84	58.33
e09274	P01833	576	593	N-terminus	CAPN2 (P17655; CAN2_HUMAN)	DVSLAKAD	MEROPS:C02.002	Endopeptidase (input)	-22.5	MEROPS score threshold (-24,15)	57	57.87
e09274	P01833	576	593	N-terminus	CASP1 (P29466; CASP1_HUMAN)	DVSLAKAD	MEROPS:C14.001	Endopeptidase (input)	-20.78	MEROPS score threshold (-22,04)	95	96.19
e09274	P01833	576	593	N-terminus	CTSB (P07858; CATB_HUMAN)	DVSLAKAD	MEROPS:C01.060	Endopeptidase (input)	-23.64	MEROPS score threshold (-23,76)	79	80.99
e09274	P01833	576	593	N-terminus	CTSD (P07339; CATD_HUMAN)	DVSLAKAD	MEROPS:A01.009	Endopeptidase (input)	-19.04	MEROPS score threshold (-22,64)	79	84.74
e09274	P01833	576	593	N-terminus	CTSE (P14091; CATE_HUMAN)	DVSLAKAD	MEROPS:A01.010	Endopeptidase (input)	-18.84	MEROPS score threshold (-22,27)	71	87.48
e09274	P01833	576	593	N-terminus	CTSG (P08311; CATG_HUMAN)	DVSLAKAD	MEROPS:S01.133	Endopeptidase (input)	-20.28	MEROPS score threshold (-24,91)	63	78.25
e09274	P01833	576	593	N-terminus	CTSL (P07711; CATL1_HUMAN)	DVSLAKAD	MEROPS:C01.032	Endopeptidase (input)	-23.81	MEROPS score threshold (-25,1)	68	62.99
e09274	P01833	576	593	N-terminus	CTSS (P25774; CATS_HUMAN)	DVSLAKAD	MEROPS:C01.034	Endopeptidase (input)	-22.7	MEROPS score threshold (-25,53)	60	61.46
e09274	P01833	576	593	N-terminus	GZMM (P51124; GRAM_HUMAN)	DVSLAKAD	MEROPS:S01.139	Endopeptidase (input)	-20.79	MEROPS score threshold (-21,93)	74	92.47
e09274	P01833	576	593	N-terminus	MEP1A (Q16819; MEP1A_HUMAN)	DVSLAKAD	MEROPS:M12.002	Endopeptidase (input)	-22.32	MEROPS score threshold (-23,48)	78	65.59
e09274	P01833	576	593	N-terminus	MMP13 (P45452; MMP13_HUMAN)	DVSLAKAD	MEROPS:M10.013	Endopeptidase (input)	-23.32	MEROPS score threshold (-23,33)	70	93.66
e09274	P01833	576	593	N-terminus	MMP2 (P08253; MMP2_HUMAN)	DVSLAKAD	MEROPS:M10.003	Endopeptidase (input)	-21.07	MEROPS score threshold (-22,7)	76	86.88
e09274	P01833	576	593	N-terminus	MMP25 (Q9NPA2; MMP25_HUMAN)	DVSLAKAD	MEROPS:M10.024	Endopeptidase (input)	-22.55	MEROPS score threshold (-24,46)	28	82.71
e09274	P01833	576	593	N-terminus	MMP3 (P08254; MMP3_HUMAN)	DVSLAKAD	MEROPS:M10.005	Endopeptidase (input)	-20.56	MEROPS score threshold (-23,35)	70	79.35
e09274	P01833	576	593	N-terminus	MMP7 (P09237; MMP7_HUMAN)	DVSLAKAD	MEROPS:M10.008	Endopeptidase (input)	-24.15	MEROPS score threshold (-26,58)	54	53.97
e09274	P01833	576	593	N-terminus	MMP8 (P22894; MMP8_HUMAN)	DVSLAKAD	MEROPS:M10.002	Endopeptidase (input)	-22.1	MEROPS score threshold (-22,73)	38	90.6
e09274	P01833	576	593	N-terminus	MMP9 (P14780; MMP9_HUMAN)	DVSLAKAD	MEROPS:M10.004	Endopeptidase (input)	-22.05	MEROPS score threshold (-24,54)	63	63.68
e09274	P01833	576	593	N-terminus	PGA3 (P0DJD8; PEPA3_HUMAN)	DVSLAKAD	MEROPS:A01.001	Endopeptidase (input)	-21	MEROPS score threshold (-24,17)	72	49.97
e09836	P01833	588	604	C-terminus	ADAMTS4 (O75173; ATS4_HUMAN)	DPRLFAEE	MEROPS:M12.221	Endopeptidase (input)	-22.07	MEROPS score threshold (-23,05)	94	85.47
e09836	P01833	588	604	C-terminus	CTSB (P07858; CATB_HUMAN)	DPRLFAEE	MEROPS:C01.060	Endopeptidase (input)	-23.26	MEROPS score threshold (-23,76)	79	80.99
e09836	P01833	588	604	C-terminus	CTSD (P07339; CATD_HUMAN)	DPRLFAEE	MEROPS:A01.009	Endopeptidase (input)	-19.26	MEROPS score threshold (-22,64)	79	84.74
e09836	P01833	588	604	C-terminus	CTSE (P14091; CATE_HUMAN)	DPRLFAEE	MEROPS:A01.010	Endopeptidase (input)	-20.41	MEROPS score threshold (-22,27)	71	87.48
e09836	P01833	588	604	C-terminus	CTSG (P08311; CATG_HUMAN)	DPRLFAEE	MEROPS:S01.133	Endopeptidase (input)	-24.55	MEROPS score threshold (-24,91)	63	78.25
e09836	P01833	588	604	C-terminus	MEP1A (Q16819; MEP1A_HUMAN)	DPRLFAEE	MEROPS:M12.002	Endopeptidase (input)	-23.16	MEROPS score threshold (-23,48)	78	65.59
e09836	P01833	588	604	C-terminus	MME (P08473; NEP_HUMAN)	DPRLFAEE	MEROPS:M13.001	Endopeptidase (input)	-23.35	MEROPS score threshold (-24,37)	58	87.21
e09836	P01833	588	604	C-terminus	MMP13 (P45452; MMP13_HUMAN)	DPRLFAEE	MEROPS:M10.013	Endopeptidase (input)	-21.96	MEROPS score threshold (-23,33)	70	93.66
e09836	P01833	588	604	C-terminus	MMP14 (P50281; MMP14_HUMAN)	DPRLFAEE	MEROPS:M10.014	Endopeptidase (input)	-21.78	MEROPS score threshold (-22,96)	75	80.66
e09836	P01833	588	604	C-terminus	MMP2 (P08253; MMP2_HUMAN)	DPRLFAEE	MEROPS:M10.003	Endopeptidase (input)	-22.69	MEROPS score threshold (-22,7)	76	86.88
e09836	P01833	588	604	C-terminus	MMP25 (Q9NPA2; MMP25_HUMAN)	DPRLFAEE	MEROPS:M10.024	Endopeptidase (input)	-24.31	MEROPS score threshold (-24,46)	28	82.71
e09836	P01833	588	604	C-terminus	MMP3 (P08254; MMP3_HUMAN)	DPRLFAEE	MEROPS:M10.005	Endopeptidase (input)	-21.26	MEROPS score threshold (-23,35)	70	79.35
e09836	P01833	588	604	C-terminus	MMP7 (P09237; MMP7_HUMAN)	DPRLFAEE	MEROPS:M10.008	Endopeptidase (input)	-21.5	MEROPS score threshold (-26,58)	54	53.97
e09836	P01833	588	604	C-terminus	MMP8 (P22894; MMP8_HUMAN)	DPRLFAEE	MEROPS:M10.002	Endopeptidase (input)	-21.34	MEROPS score threshold (-22,73)	38	90.6
e09836	P01833	588	604	C-terminus	MMP9 (P14780; MMP9_HUMAN)	DPRLFAEE	MEROPS:M10.004	Endopeptidase (input)	-22.17	MEROPS score threshold (-24,54)	63	63.68
e09836	P01833	588	604	C-terminus	PGA3 (P0DJD8; PEPA3_HUMAN)	DPRLFAEE	MEROPS:A01.001	Endopeptidase (input)	-22.64	MEROPS score threshold (-24,17)	72	49.97
e09836	P01833	588	604	N-terminus	CAPN2 (P17655; CAN2_HUMAN)	EKVLDSGF	MEROPS:C02.002	Endopeptidase (input)	-23.95	MEROPS score threshold (-24,15)	57	57.87
e09836	P01833	588	604	N-terminus	CTSB (P07858; CATB_HUMAN)	EKVLDSGF	MEROPS:C01.060	Endopeptidase (input)	-22.92	MEROPS score threshold (-23,76)	79	80.99
e09836	P01833	588	604	N-terminus	CTSD (P07339; CATD_HUMAN)	EKVLDSGF	MEROPS:A01.009	Endopeptidase (input)	-20.82	MEROPS score threshold (-22,64)	79	84.74
e09836	P01833	588	604	N-terminus	CTSE (P14091; CATE_HUMAN)	EKVLDSGF	MEROPS:A01.010	Endopeptidase (input)	-21.32	MEROPS score threshold (-22,27)	71	87.48
e09836	P01833	588	604	N-terminus	CTSK (P43235; CATK_HUMAN)	EKVLDSGF	MEROPS:C01.036	Endopeptidase (input)	-25.6	MEROPS score threshold (-25,77)	57	76.57
e09836	P01833	588	604	N-terminus	CTSL (P07711; CATL1_HUMAN)	EKVLDSGF	MEROPS:C01.032	Endopeptidase (input)	-24.17	MEROPS score threshold (-25,1)	68	62.99
e09836	P01833	588	604	N-terminus	CTSS (P25774; CATS_HUMAN)	EKVLDSGF	MEROPS:C01.034	Endopeptidase (input)	-23.18	MEROPS score threshold (-25,53)	60	61.46
e09836	P01833	588	604	N-terminus	MEP1A (Q16819; MEP1A_HUMAN)	EKVLDSGF	MEROPS:M12.002	Endopeptidase (input)	-19.83	MEROPS score threshold (-23,48)	78	65.59
e09836	P01833	588	604	N-terminus	MMP7 (P09237; MMP7_HUMAN)	EKVLDSGF	MEROPS:M10.008	Endopeptidase (input)	-26.13	MEROPS score threshold (-26,58)	54	53.97
e09836	P01833	588	604	N-terminus	PGA3 (P0DJD8; PEPA3_HUMAN)	EKVLDSGF	MEROPS:A01.001	Endopeptidase (input)	-22.88	MEROPS score threshold (-24,17)	72	49.97
e10173	P01833	605	623	C-terminus	CAPN1 (P07384; CAN1_HUMAN)	GSRASVDS	MEROPS:C02.001	Endopeptidase (input)	-23.26	MEROPS score threshold (-24,18)	84	58.33
e10173	P01833	605	623	C-terminus	CAPN2 (P17655; CAN2_HUMAN)	GSRASVDS	MEROPS:C02.002	Endopeptidase (input)	-23.35	MEROPS score threshold (-24,15)	57	57.87
e10173	P01833	605	623	C-terminus	CTSB (P07858; CATB_HUMAN)	GSRASVDS	MEROPS:C01.060	Endopeptidase (input)	-21.44	MEROPS score threshold (-23,76)	79	80.99
e10173	P01833	605	623	C-terminus	CTSG (P08311; CATG_HUMAN)	GSRASVDS	MEROPS:S01.133	Endopeptidase (input)	-24.75	MEROPS score threshold (-24,91)	63	78.25
e10173	P01833	605	623	C-terminus	CTSL (P07711; CATL1_HUMAN)	GSRASVDS	MEROPS:C01.032	Endopeptidase (input)	-23.89	MEROPS score threshold (-25,1)	68	62.99
e10173	P01833	605	623	C-terminus	CTSS (P25774; CATS_HUMAN)	GSRASVDS	MEROPS:C01.034	Endopeptidase (input)	-23.88	MEROPS score threshold (-25,53)	60	61.46
e10173	P01833	605	623	C-terminus	ELANE (P08246; ELNE_HUMAN)	GSRASVDS	MEROPS:S01.131	Endopeptidase (input)	-21.83	MEROPS score threshold (-23,57)	77	77.82
e10173	P01833	605	623	C-terminus	KLK4 (Q9Y5K2; KLK4_HUMAN)	GSRASVDS	MEROPS:S01.251	Endopeptidase (input)	-21.4	MEROPS score threshold (-22,45)	74	95.82
e10173	P01833	605	623	C-terminus	MEP1A (Q16819; MEP1A_HUMAN)	GSRASVDS	MEROPS:M12.002	Endopeptidase (input)	-23.42	MEROPS score threshold (-23,48)	78	65.59
e10173	P01833	605	623	C-terminus	MMP13 (P45452; MMP13_HUMAN)	GSRASVDS	MEROPS:M10.013	Endopeptidase (input)	-22.39	MEROPS score threshold (-23,33)	70	93.66
e10173	P01833	605	623	C-terminus	MMP14 (P50281; MMP14_HUMAN)	GSRASVDS	MEROPS:M10.014	Endopeptidase (input)	-20.74	MEROPS score threshold (-22,96)	75	80.66
e10173	P01833	605	623	C-terminus	MMP2 (P08253; MMP2_HUMAN)	GSRASVDS	MEROPS:M10.003	Endopeptidase (input)	-22.32	MEROPS score threshold (-22,7)	76	86.88
e10173	P01833	605	623	C-terminus	MMP25 (Q9NPA2; MMP25_HUMAN)	GSRASVDS	MEROPS:M10.024	Endopeptidase (input)	-21.2	MEROPS score threshold (-24,46)	28	82.71
e10173	P01833	605	623	C-terminus	MMP3 (P08254; MMP3_HUMAN)	GSRASVDS	MEROPS:M10.005	Endopeptidase (input)	-21.27	MEROPS score threshold (-23,35)	70	79.35
e10173	P01833	605	623	C-terminus	MMP8 (P22894; MMP8_HUMAN)	GSRASVDS	MEROPS:M10.002	Endopeptidase (input)	-21.24	MEROPS score threshold (-22,73)	38	90.6
e10173	P01833	605	623	C-terminus	MMP9 (P14780; MMP9_HUMAN)	GSRASVDS	MEROPS:M10.004	Endopeptidase (input)	-20.88	MEROPS score threshold (-24,54)	63	63.68
e10173	P01833	605	623	C-terminus	PGA3 (P0DJD8; PEPA3_HUMAN)	GSRASVDS	MEROPS:A01.001	Endopeptidase (input)	-22.88	MEROPS score threshold (-24,17)	72	49.97
e10173	P01833	605	623	N-terminus	ADAMTS4 (O75173; ATS4_HUMAN)	DPRLFAEE	MEROPS:M12.221	Endopeptidase (input)	-22.07	MEROPS score threshold (-23,05)	94	85.47
e10173	P01833	605	623	N-terminus	CTSB (P07858; CATB_HUMAN)	DPRLFAEE	MEROPS:C01.060	Endopeptidase (input)	-23.26	MEROPS score threshold (-23,76)	79	80.99
e10173	P01833	605	623	N-terminus	CTSD (P07339; CATD_HUMAN)	DPRLFAEE	MEROPS:A01.009	Endopeptidase (input)	-19.26	MEROPS score threshold (-22,64)	79	84.74
e10173	P01833	605	623	N-terminus	CTSE (P14091; CATE_HUMAN)	DPRLFAEE	MEROPS:A01.010	Endopeptidase (input)	-20.41	MEROPS score threshold (-22,27)	71	87.48
e10173	P01833	605	623	N-terminus	CTSG (P08311; CATG_HUMAN)	DPRLFAEE	MEROPS:S01.133	Endopeptidase (input)	-24.55	MEROPS score threshold (-24,91)	63	78.25
e10173	P01833	605	623	N-terminus	MEP1A (Q16819; MEP1A_HUMAN)	DPRLFAEE	MEROPS:M12.002	Endopeptidase (input)	-23.16	MEROPS score threshold (-23,48)	78	65.59
e10173	P01833	605	623	N-terminus	MME (P08473; NEP_HUMAN)	DPRLFAEE	MEROPS:M13.001	Endopeptidase (input)	-23.35	MEROPS score threshold (-24,37)	58	87.21
e10173	P01833	605	623	N-terminus	MMP13 (P45452; MMP13_HUMAN)	DPRLFAEE	MEROPS:M10.013	Endopeptidase (input)	-21.96	MEROPS score threshold (-23,33)	70	93.66
e10173	P01833	605	623	N-terminus	MMP14 (P50281; MMP14_HUMAN)	DPRLFAEE	MEROPS:M10.014	Endopeptidase (input)	-21.78	MEROPS score threshold (-22,96)	75	80.66
e10173	P01833	605	623	N-terminus	MMP2 (P08253; MMP2_HUMAN)	DPRLFAEE	MEROPS:M10.003	Endopeptidase (input)	-22.69	MEROPS score threshold (-22,7)	76	86.88
e10173	P01833	605	623	N-terminus	MMP25 (Q9NPA2; MMP25_HUMAN)	DPRLFAEE	MEROPS:M10.024	Endopeptidase (input)	-24.31	MEROPS score threshold (-24,46)	28	82.71
e10173	P01833	605	623	N-terminus	MMP3 (P08254; MMP3_HUMAN)	DPRLFAEE	MEROPS:M10.005	Endopeptidase (input)	-21.26	MEROPS score threshold (-23,35)	70	79.35
e10173	P01833	605	623	N-terminus	MMP7 (P09237; MMP7_HUMAN)	DPRLFAEE	MEROPS:M10.008	Endopeptidase (input)	-21.5	MEROPS score threshold (-26,58)	54	53.97
e10173	P01833	605	623	N-terminus	MMP8 (P22894; MMP8_HUMAN)	DPRLFAEE	MEROPS:M10.002	Endopeptidase (input)	-21.34	MEROPS score threshold (-22,73)	38	90.6
e10173	P01833	605	623	N-terminus	MMP9 (P14780; MMP9_HUMAN)	DPRLFAEE	MEROPS:M10.004	Endopeptidase (input)	-22.17	MEROPS score threshold (-24,54)	63	63.68
e10173	P01833	605	623	N-terminus	PGA3 (P0DJD8; PEPA3_HUMAN)	DPRLFAEE	MEROPS:A01.001	Endopeptidase (input)	-22.64	MEROPS score threshold (-24,17)	72	49.97
e12344	P01833	605	626	C-terminus	CAPN1 (P07384; CAN1_HUMAN)	ASVDSGSS	MEROPS:C02.001	Endopeptidase (input)	-21.15	MEROPS score threshold (-24,18)	84	58.33
e12344	P01833	605	626	C-terminus	CAPN2 (P17655; CAN2_HUMAN)	ASVDSGSS	MEROPS:C02.002	Endopeptidase (input)	-20.81	MEROPS score threshold (-24,15)	57	57.87
e12344	P01833	605	626	C-terminus	CASP1 (P29466; CASP1_HUMAN)	ASVDSGSS	MEROPS:C14.001	Endopeptidase (input)	-16.62	MEROPS score threshold (-22,04)	95	96.19
e12344	P01833	605	626	C-terminus	CASP2 (P42575; CASP2_HUMAN)	ASVDSGSS	MEROPS:C14.006	Endopeptidase (input)	-15.71	MEROPS score threshold (-19,18)	58	99.73
e12344	P01833	605	626	C-terminus	CASP3 (P42574; CASP3_HUMAN)	ASVDSGSS	MEROPS:C14.003	Endopeptidase (input)	-15.69	MEROPS score threshold (-19,97)	73	99.25
e12344	P01833	605	626	C-terminus	CASP6 (P55212; CASP6_HUMAN)	ASVDSGSS	MEROPS:C14.005	Endopeptidase (input)	-16.03	MEROPS score threshold (-19,65)	66	99.48
e12344	P01833	605	626	C-terminus	CASP7 (P55210; CASP7_HUMAN)	ASVDSGSS	MEROPS:C14.004	Endopeptidase (input)	-16.52	MEROPS score threshold (-19,92)	42	99.55
e12344	P01833	605	626	C-terminus	CASP8 (Q14790; CASP8_HUMAN)	ASVDSGSS	MEROPS:C14.009	Endopeptidase (input)	-14.47	MEROPS score threshold (-19,04)	38	99.69
e12344	P01833	605	626	C-terminus	CTSB (P07858; CATB_HUMAN)	ASVDSGSS	MEROPS:C01.060	Endopeptidase (input)	-21.37	MEROPS score threshold (-23,76)	79	80.99
e12344	P01833	605	626	C-terminus	CTSD (P07339; CATD_HUMAN)	ASVDSGSS	MEROPS:A01.009	Endopeptidase (input)	-21.88	MEROPS score threshold (-22,64)	79	84.74
e12344	P01833	605	626	C-terminus	CTSG (P08311; CATG_HUMAN)	ASVDSGSS	MEROPS:S01.133	Endopeptidase (input)	-23.73	MEROPS score threshold (-24,91)	63	78.25
e12344	P01833	605	626	C-terminus	CTSK (P43235; CATK_HUMAN)	ASVDSGSS	MEROPS:C01.036	Endopeptidase (input)	-22.83	MEROPS score threshold (-25,77)	57	76.57
e12344	P01833	605	626	C-terminus	CTSL (P07711; CATL1_HUMAN)	ASVDSGSS	MEROPS:C01.032	Endopeptidase (input)	-19.49	MEROPS score threshold (-25,1)	68	62.99
e12344	P01833	605	626	C-terminus	CTSS (P25774; CATS_HUMAN)	ASVDSGSS	MEROPS:C01.034	Endopeptidase (input)	-19.19	MEROPS score threshold (-25,53)	60	61.46
e12344	P01833	605	626	C-terminus	GZMB (P10144; GRAB_HUMAN)	ASVDSGSS	MEROPS:S01.010	Endopeptidase (input)	-16.84	MEROPS score threshold (-21,02)	78	97.16
e12344	P01833	605	626	C-terminus	KLK3 (P07288; KLK3_HUMAN)	ASVDSGSS	MEROPS:S01.162	Endopeptidase (input)	-19.74	MEROPS score threshold (-22,71)	35	97.89
e12344	P01833	605	626	C-terminus	MEP1A (Q16819; MEP1A_HUMAN)	ASVDSGSS	MEROPS:M12.002	Endopeptidase (input)	-21.5	MEROPS score threshold (-23,48)	78	65.59
e12344	P01833	605	626	C-terminus	MMP14 (P50281; MMP14_HUMAN)	ASVDSGSS	MEROPS:M10.014	Endopeptidase (input)	-22.36	MEROPS score threshold (-22,96)	75	80.66
e12344	P01833	605	626	C-terminus	MMP25 (Q9NPA2; MMP25_HUMAN)	ASVDSGSS	MEROPS:M10.024	Endopeptidase (input)	-22.99	MEROPS score threshold (-24,46)	28	82.71
e12344	P01833	605	626	C-terminus	MMP9 (P14780; MMP9_HUMAN)	ASVDSGSS	MEROPS:M10.004	Endopeptidase (input)	-23.45	MEROPS score threshold (-24,54)	63	63.68
e12344	P01833	605	626	C-terminus	PGA3 (P0DJD8; PEPA3_HUMAN)	ASVDSGSS	MEROPS:A01.001	Endopeptidase (input)	-23.23	MEROPS score threshold (-24,17)	72	49.97
e12344	P01833	605	626	N-terminus	ADAMTS4 (O75173; ATS4_HUMAN)	DPRLFAEE	MEROPS:M12.221	Endopeptidase (input)	-22.07	MEROPS score threshold (-23,05)	94	85.47
e12344	P01833	605	626	N-terminus	CTSB (P07858; CATB_HUMAN)	DPRLFAEE	MEROPS:C01.060	Endopeptidase (input)	-23.26	MEROPS score threshold (-23,76)	79	80.99
e12344	P01833	605	626	N-terminus	CTSD (P07339; CATD_HUMAN)	DPRLFAEE	MEROPS:A01.009	Endopeptidase (input)	-19.26	MEROPS score threshold (-22,64)	79	84.74
e12344	P01833	605	626	N-terminus	CTSE (P14091; CATE_HUMAN)	DPRLFAEE	MEROPS:A01.010	Endopeptidase (input)	-20.41	MEROPS score threshold (-22,27)	71	87.48
e12344	P01833	605	626	N-terminus	CTSG (P08311; CATG_HUMAN)	DPRLFAEE	MEROPS:S01.133	Endopeptidase (input)	-24.55	MEROPS score threshold (-24,91)	63	78.25
e12344	P01833	605	626	N-terminus	MEP1A (Q16819; MEP1A_HUMAN)	DPRLFAEE	MEROPS:M12.002	Endopeptidase (input)	-23.16	MEROPS score threshold (-23,48)	78	65.59
e12344	P01833	605	626	N-terminus	MME (P08473; NEP_HUMAN)	DPRLFAEE	MEROPS:M13.001	Endopeptidase (input)	-23.35	MEROPS score threshold (-24,37)	58	87.21
e12344	P01833	605	626	N-terminus	MMP13 (P45452; MMP13_HUMAN)	DPRLFAEE	MEROPS:M10.013	Endopeptidase (input)	-21.96	MEROPS score threshold (-23,33)	70	93.66
e12344	P01833	605	626	N-terminus	MMP14 (P50281; MMP14_HUMAN)	DPRLFAEE	MEROPS:M10.014	Endopeptidase (input)	-21.78	MEROPS score threshold (-22,96)	75	80.66
e12344	P01833	605	626	N-terminus	MMP2 (P08253; MMP2_HUMAN)	DPRLFAEE	MEROPS:M10.003	Endopeptidase (input)	-22.69	MEROPS score threshold (-22,7)	76	86.88
e12344	P01833	605	626	N-terminus	MMP25 (Q9NPA2; MMP25_HUMAN)	DPRLFAEE	MEROPS:M10.024	Endopeptidase (input)	-24.31	MEROPS score threshold (-24,46)	28	82.71
e12344	P01833	605	626	N-terminus	MMP3 (P08254; MMP3_HUMAN)	DPRLFAEE	MEROPS:M10.005	Endopeptidase (input)	-21.26	MEROPS score threshold (-23,35)	70	79.35
e12344	P01833	605	626	N-terminus	MMP7 (P09237; MMP7_HUMAN)	DPRLFAEE	MEROPS:M10.008	Endopeptidase (input)	-21.5	MEROPS score threshold (-26,58)	54	53.97
e12344	P01833	605	626	N-terminus	MMP8 (P22894; MMP8_HUMAN)	DPRLFAEE	MEROPS:M10.002	Endopeptidase (input)	-21.34	MEROPS score threshold (-22,73)	38	90.6
e12344	P01833	605	626	N-terminus	MMP9 (P14780; MMP9_HUMAN)	DPRLFAEE	MEROPS:M10.004	Endopeptidase (input)	-22.17	MEROPS score threshold (-24,54)	63	63.68
e12344	P01833	605	626	N-terminus	PGA3 (P0DJD8; PEPA3_HUMAN)	DPRLFAEE	MEROPS:A01.001	Endopeptidase (input)	-22.64	MEROPS score threshold (-24,17)	72	49.97
e12822	P01833	576	597	C-terminus	CAPN1 (P07384; CAN1_HUMAN)	IENKAIQD	MEROPS:C02.001	Endopeptidase (input)	-23.83	MEROPS score threshold (-24,18)	84	58.33
e12822	P01833	576	597	C-terminus	GZMA (P12544; GRAA_HUMAN)	IENKAIQD	MEROPS:S01.135	Endopeptidase (input)	-19.8	MEROPS score threshold (-21,78)	80	94.96
e12822	P01833	576	597	C-terminus	PGA3 (P0DJD8; PEPA3_HUMAN)	IENKAIQD	MEROPS:A01.001	Endopeptidase (input)	-23.25	MEROPS score threshold (-24,17)	72	49.97
e12822	P01833	576	597	C-terminus	PLG (P00747; PLMN_HUMAN)	IENKAIQD	MEROPS:S01.233	Endopeptidase (input)	-20.89	MEROPS score threshold (-22,58)	70	94.16
e12822	P01833	576	597	C-terminus	Try3 (P08426; TRY3_RAT)	IENKAIQD	MEROPS:S01.151	Endopeptidase (input)	-19.92	MEROPS score threshold (-21,71)	78	92.67
e12822	P01833	576	597	N-terminus	CAPN1 (P07384; CAN1_HUMAN)	DVSLAKAD	MEROPS:C02.001	Endopeptidase (input)	-22.58	MEROPS score threshold (-24,18)	84	58.33
e12822	P01833	576	597	N-terminus	CAPN2 (P17655; CAN2_HUMAN)	DVSLAKAD	MEROPS:C02.002	Endopeptidase (input)	-22.5	MEROPS score threshold (-24,15)	57	57.87
e12822	P01833	576	597	N-terminus	CASP1 (P29466; CASP1_HUMAN)	DVSLAKAD	MEROPS:C14.001	Endopeptidase (input)	-20.78	MEROPS score threshold (-22,04)	95	96.19
e12822	P01833	576	597	N-terminus	CTSB (P07858; CATB_HUMAN)	DVSLAKAD	MEROPS:C01.060	Endopeptidase (input)	-23.64	MEROPS score threshold (-23,76)	79	80.99
e12822	P01833	576	597	N-terminus	CTSD (P07339; CATD_HUMAN)	DVSLAKAD	MEROPS:A01.009	Endopeptidase (input)	-19.04	MEROPS score threshold (-22,64)	79	84.74
e12822	P01833	576	597	N-terminus	CTSE (P14091; CATE_HUMAN)	DVSLAKAD	MEROPS:A01.010	Endopeptidase (input)	-18.84	MEROPS score threshold (-22,27)	71	87.48
e12822	P01833	576	597	N-terminus	CTSG (P08311; CATG_HUMAN)	DVSLAKAD	MEROPS:S01.133	Endopeptidase (input)	-20.28	MEROPS score threshold (-24,91)	63	78.25
e12822	P01833	576	597	N-terminus	CTSL (P07711; CATL1_HUMAN)	DVSLAKAD	MEROPS:C01.032	Endopeptidase (input)	-23.81	MEROPS score threshold (-25,1)	68	62.99
e12822	P01833	576	597	N-terminus	CTSS (P25774; CATS_HUMAN)	DVSLAKAD	MEROPS:C01.034	Endopeptidase (input)	-22.7	MEROPS score threshold (-25,53)	60	61.46
e12822	P01833	576	597	N-terminus	GZMM (P51124; GRAM_HUMAN)	DVSLAKAD	MEROPS:S01.139	Endopeptidase (input)	-20.79	MEROPS score threshold (-21,93)	74	92.47
e12822	P01833	576	597	N-terminus	MEP1A (Q16819; MEP1A_HUMAN)	DVSLAKAD	MEROPS:M12.002	Endopeptidase (input)	-22.32	MEROPS score threshold (-23,48)	78	65.59
e12822	P01833	576	597	N-terminus	MMP13 (P45452; MMP13_HUMAN)	DVSLAKAD	MEROPS:M10.013	Endopeptidase (input)	-23.32	MEROPS score threshold (-23,33)	70	93.66
e12822	P01833	576	597	N-terminus	MMP2 (P08253; MMP2_HUMAN)	DVSLAKAD	MEROPS:M10.003	Endopeptidase (input)	-21.07	MEROPS score threshold (-22,7)	76	86.88
e12822	P01833	576	597	N-terminus	MMP25 (Q9NPA2; MMP25_HUMAN)	DVSLAKAD	MEROPS:M10.024	Endopeptidase (input)	-22.55	MEROPS score threshold (-24,46)	28	82.71
e12822	P01833	576	597	N-terminus	MMP3 (P08254; MMP3_HUMAN)	DVSLAKAD	MEROPS:M10.005	Endopeptidase (input)	-20.56	MEROPS score threshold (-23,35)	70	79.35
e12822	P01833	576	597	N-terminus	MMP7 (P09237; MMP7_HUMAN)	DVSLAKAD	MEROPS:M10.008	Endopeptidase (input)	-24.15	MEROPS score threshold (-26,58)	54	53.97
e12822	P01833	576	597	N-terminus	MMP8 (P22894; MMP8_HUMAN)	DVSLAKAD	MEROPS:M10.002	Endopeptidase (input)	-22.1	MEROPS score threshold (-22,73)	38	90.6
e12822	P01833	576	597	N-terminus	MMP9 (P14780; MMP9_HUMAN)	DVSLAKAD	MEROPS:M10.004	Endopeptidase (input)	-22.05	MEROPS score threshold (-24,54)	63	63.68
e12822	P01833	576	597	N-terminus	PGA3 (P0DJD8; PEPA3_HUMAN)	DVSLAKAD	MEROPS:A01.001	Endopeptidase (input)	-21	MEROPS score threshold (-24,17)	72	49.97
e13080	P01833	604	626	C-terminus	CAPN1 (P07384; CAN1_HUMAN)	ASVDSGSS	MEROPS:C02.001	Endopeptidase (input)	-21.15	MEROPS score threshold (-24,18)	84	58.33
e13080	P01833	604	626	C-terminus	CAPN2 (P17655; CAN2_HUMAN)	ASVDSGSS	MEROPS:C02.002	Endopeptidase (input)	-20.81	MEROPS score threshold (-24,15)	57	57.87
e13080	P01833	604	626	C-terminus	CASP1 (P29466; CASP1_HUMAN)	ASVDSGSS	MEROPS:C14.001	Endopeptidase (input)	-16.62	MEROPS score threshold (-22,04)	95	96.19
e13080	P01833	604	626	C-terminus	CASP2 (P42575; CASP2_HUMAN)	ASVDSGSS	MEROPS:C14.006	Endopeptidase (input)	-15.71	MEROPS score threshold (-19,18)	58	99.73
e13080	P01833	604	626	C-terminus	CASP3 (P42574; CASP3_HUMAN)	ASVDSGSS	MEROPS:C14.003	Endopeptidase (input)	-15.69	MEROPS score threshold (-19,97)	73	99.25
e13080	P01833	604	626	C-terminus	CASP6 (P55212; CASP6_HUMAN)	ASVDSGSS	MEROPS:C14.005	Endopeptidase (input)	-16.03	MEROPS score threshold (-19,65)	66	99.48
e13080	P01833	604	626	C-terminus	CASP7 (P55210; CASP7_HUMAN)	ASVDSGSS	MEROPS:C14.004	Endopeptidase (input)	-16.52	MEROPS score threshold (-19,92)	42	99.55
e13080	P01833	604	626	C-terminus	CASP8 (Q14790; CASP8_HUMAN)	ASVDSGSS	MEROPS:C14.009	Endopeptidase (input)	-14.47	MEROPS score threshold (-19,04)	38	99.69
e13080	P01833	604	626	C-terminus	CTSB (P07858; CATB_HUMAN)	ASVDSGSS	MEROPS:C01.060	Endopeptidase (input)	-21.37	MEROPS score threshold (-23,76)	79	80.99
e13080	P01833	604	626	C-terminus	CTSD (P07339; CATD_HUMAN)	ASVDSGSS	MEROPS:A01.009	Endopeptidase (input)	-21.88	MEROPS score threshold (-22,64)	79	84.74
e13080	P01833	604	626	C-terminus	CTSG (P08311; CATG_HUMAN)	ASVDSGSS	MEROPS:S01.133	Endopeptidase (input)	-23.73	MEROPS score threshold (-24,91)	63	78.25
e13080	P01833	604	626	C-terminus	CTSK (P43235; CATK_HUMAN)	ASVDSGSS	MEROPS:C01.036	Endopeptidase (input)	-22.83	MEROPS score threshold (-25,77)	57	76.57
e13080	P01833	604	626	C-terminus	CTSL (P07711; CATL1_HUMAN)	ASVDSGSS	MEROPS:C01.032	Endopeptidase (input)	-19.49	MEROPS score threshold (-25,1)	68	62.99
e13080	P01833	604	626	C-terminus	CTSS (P25774; CATS_HUMAN)	ASVDSGSS	MEROPS:C01.034	Endopeptidase (input)	-19.19	MEROPS score threshold (-25,53)	60	61.46
e13080	P01833	604	626	C-terminus	GZMB (P10144; GRAB_HUMAN)	ASVDSGSS	MEROPS:S01.010	Endopeptidase (input)	-16.84	MEROPS score threshold (-21,02)	78	97.16
e13080	P01833	604	626	C-terminus	KLK3 (P07288; KLK3_HUMAN)	ASVDSGSS	MEROPS:S01.162	Endopeptidase (input)	-19.74	MEROPS score threshold (-22,71)	35	97.89
e13080	P01833	604	626	C-terminus	MEP1A (Q16819; MEP1A_HUMAN)	ASVDSGSS	MEROPS:M12.002	Endopeptidase (input)	-21.5	MEROPS score threshold (-23,48)	78	65.59
e13080	P01833	604	626	C-terminus	MMP14 (P50281; MMP14_HUMAN)	ASVDSGSS	MEROPS:M10.014	Endopeptidase (input)	-22.36	MEROPS score threshold (-22,96)	75	80.66
e13080	P01833	604	626	C-terminus	MMP25 (Q9NPA2; MMP25_HUMAN)	ASVDSGSS	MEROPS:M10.024	Endopeptidase (input)	-22.99	MEROPS score threshold (-24,46)	28	82.71
e13080	P01833	604	626	C-terminus	MMP9 (P14780; MMP9_HUMAN)	ASVDSGSS	MEROPS:M10.004	Endopeptidase (input)	-23.45	MEROPS score threshold (-24,54)	63	63.68
e13080	P01833	604	626	C-terminus	PGA3 (P0DJD8; PEPA3_HUMAN)	ASVDSGSS	MEROPS:A01.001	Endopeptidase (input)	-23.23	MEROPS score threshold (-24,17)	72	49.97
e13080	P01833	604	626	N-terminus	CAPN2 (P17655; CAN2_HUMAN)	QDPRLFAE	MEROPS:C02.002	Endopeptidase (input)	-23.85	MEROPS score threshold (-24,15)	57	57.87
e13080	P01833	604	626	N-terminus	CTSG (P08311; CATG_HUMAN)	QDPRLFAE	MEROPS:S01.133	Endopeptidase (input)	-23.2	MEROPS score threshold (-24,91)	63	78.25
e13080	P01833	604	626	N-terminus	CTSK (P43235; CATK_HUMAN)	QDPRLFAE	MEROPS:C01.036	Endopeptidase (input)	-24.04	MEROPS score threshold (-25,77)	57	76.57
e13080	P01833	604	626	N-terminus	F2 (P00734; THRB_HUMAN)	QDPRLFAE	MEROPS:S01.217	Endopeptidase (input)	-19.87	MEROPS score threshold (-21,09)	78	98.93
e13080	P01833	604	626	N-terminus	GZMK (P49863; GRAK_HUMAN)	QDPRLFAE	MEROPS:S01.146	Endopeptidase (input)	-17.79	MEROPS score threshold (-19,64)	3	99.93
e13080	P01833	604	626	N-terminus	GZMM (P51124; GRAM_HUMAN)	QDPRLFAE	MEROPS:S01.139	Endopeptidase (input)	-21.36	MEROPS score threshold (-21,93)	74	92.47
e13080	P01833	604	626	N-terminus	KLK6 (Q92876; KLK6_HUMAN)	QDPRLFAE	MEROPS:S01.236	Endopeptidase (input)	-21.58	MEROPS score threshold (-23,61)	80	95.76
e13080	P01833	604	626	N-terminus	MME (P08473; NEP_HUMAN)	QDPRLFAE	MEROPS:M13.001	Endopeptidase (input)	-23.09	MEROPS score threshold (-24,37)	58	87.21
e13080	P01833	604	626	N-terminus	MMP13 (P45452; MMP13_HUMAN)	QDPRLFAE	MEROPS:M10.013	Endopeptidase (input)	-22.43	MEROPS score threshold (-23,33)	70	93.66
e13080	P01833	604	626	N-terminus	MMP14 (P50281; MMP14_HUMAN)	QDPRLFAE	MEROPS:M10.014	Endopeptidase (input)	-21.05	MEROPS score threshold (-22,96)	75	80.66
e13080	P01833	604	626	N-terminus	MMP3 (P08254; MMP3_HUMAN)	QDPRLFAE	MEROPS:M10.005	Endopeptidase (input)	-23.26	MEROPS score threshold (-23,35)	70	79.35
e13080	P01833	604	626	N-terminus	MMP7 (P09237; MMP7_HUMAN)	QDPRLFAE	MEROPS:M10.008	Endopeptidase (input)	-22.83	MEROPS score threshold (-26,58)	54	53.97
e13080	P01833	604	626	N-terminus	MMP9 (P14780; MMP9_HUMAN)	QDPRLFAE	MEROPS:M10.004	Endopeptidase (input)	-23.25	MEROPS score threshold (-24,54)	63	63.68
e13080	P01833	604	626	N-terminus	PLG (P00747; PLMN_HUMAN)	QDPRLFAE	MEROPS:S01.233	Endopeptidase (input)	-21.07	MEROPS score threshold (-22,58)	70	94.16
e13080	P01833	604	626	N-terminus	TMPRSS7 (Q7RTY8; TMPS7_HUMAN)	QDPRLFAE	MEROPS:S01.072	Endopeptidase (input)	-22.86	MEROPS score threshold (-22,87)	64	94.17
e13080	P01833	604	626	N-terminus	Try3 (P08426; TRY3_RAT)	QDPRLFAE	MEROPS:S01.151	Endopeptidase (input)	-19.79	MEROPS score threshold (-21,71)	78	92.67
e14560	P01833	614	640	C-terminus	CAPN1 (P07384; CAN1_HUMAN)	SRALVSTL	MEROPS:C02.001	Endopeptidase (input)	-22.47	MEROPS score threshold (-24,18)	84	58.33
e14560	P01833	614	640	C-terminus	CAPN2 (P17655; CAN2_HUMAN)	SRALVSTL	MEROPS:C02.002	Endopeptidase (input)	-23.04	MEROPS score threshold (-24,15)	57	57.87
e14560	P01833	614	640	C-terminus	CMA1 (P23946; CMA1_HUMAN)	SRALVSTL	MEROPS:S01.140	Endopeptidase (input)	-21.71	MEROPS score threshold (-23,04)	93	95.34
e14560	P01833	614	640	C-terminus	CTSB (P07858; CATB_HUMAN)	SRALVSTL	MEROPS:C01.060	Endopeptidase (input)	-23.09	MEROPS score threshold (-23,76)	79	80.99
e14560	P01833	614	640	C-terminus	CTSD (P07339; CATD_HUMAN)	SRALVSTL	MEROPS:A01.009	Endopeptidase (input)	-20.24	MEROPS score threshold (-22,64)	79	84.74
e14560	P01833	614	640	C-terminus	CTSE (P14091; CATE_HUMAN)	SRALVSTL	MEROPS:A01.010	Endopeptidase (input)	-18.59	MEROPS score threshold (-22,27)	71	87.48
e14560	P01833	614	640	C-terminus	CTSG (P08311; CATG_HUMAN)	SRALVSTL	MEROPS:S01.133	Endopeptidase (input)	-23.41	MEROPS score threshold (-24,91)	63	78.25
e14560	P01833	614	640	C-terminus	GZMM (P51124; GRAM_HUMAN)	SRALVSTL	MEROPS:S01.139	Endopeptidase (input)	-20.83	MEROPS score threshold (-21,93)	74	92.47
e14560	P01833	614	640	C-terminus	HPN (P05981; HEPS_HUMAN)	SRALVSTL	MEROPS:S01.224	Endopeptidase (input)	-22.09	MEROPS score threshold (-22,19)	66	98.56
e14560	P01833	614	640	C-terminus	MEP1A (Q16819; MEP1A_HUMAN)	SRALVSTL	MEROPS:M12.002	Endopeptidase (input)	-20.88	MEROPS score threshold (-23,48)	78	65.59
e14560	P01833	614	640	C-terminus	MME (P08473; NEP_HUMAN)	SRALVSTL	MEROPS:M13.001	Endopeptidase (input)	-24.03	MEROPS score threshold (-24,37)	58	87.21
e14560	P01833	614	640	C-terminus	MMP3 (P08254; MMP3_HUMAN)	SRALVSTL	MEROPS:M10.005	Endopeptidase (input)	-22.48	MEROPS score threshold (-23,35)	70	79.35
e14560	P01833	614	640	C-terminus	MMP7 (P09237; MMP7_HUMAN)	SRALVSTL	MEROPS:M10.008	Endopeptidase (input)	-23.05	MEROPS score threshold (-26,58)	54	53.97
e14560	P01833	614	640	C-terminus	MMP9 (P14780; MMP9_HUMAN)	SRALVSTL	MEROPS:M10.004	Endopeptidase (input)	-23.27	MEROPS score threshold (-24,54)	63	63.68
e14560	P01833	614	640	C-terminus	PGA3 (P0DJD8; PEPA3_HUMAN)	SRALVSTL	MEROPS:A01.001	Endopeptidase (input)	-22.97	MEROPS score threshold (-24,17)	72	49.97
e14560	P01833	614	640	C-terminus	TMPRSS7 (Q7RTY8; TMPS7_HUMAN)	SRALVSTL	MEROPS:S01.072	Endopeptidase (input)	-21.78	MEROPS score threshold (-22,87)	64	94.17
e14560	P01833	614	640	N-terminus	CASP1 (P29466; CASP1_HUMAN)	AVADTRDQ	MEROPS:C14.001	Endopeptidase (input)	-21.22	MEROPS score threshold (-22,04)	95	96.19
e14560	P01833	614	640	N-terminus	CTSS (P25774; CATS_HUMAN)	AVADTRDQ	MEROPS:C01.034	Endopeptidase (input)	-24.32	MEROPS score threshold (-25,53)	60	61.46
e14560	P01833	614	640	N-terminus	MEP1A (Q16819; MEP1A_HUMAN)	AVADTRDQ	MEROPS:M12.002	Endopeptidase (input)	-23.09	MEROPS score threshold (-23,48)	78	65.59
e14560	P01833	614	640	N-terminus	MMP14 (P50281; MMP14_HUMAN)	AVADTRDQ	MEROPS:M10.014	Endopeptidase (input)	-22.21	MEROPS score threshold (-22,96)	75	80.66
e14560	P01833	614	640	N-terminus	MMP3 (P08254; MMP3_HUMAN)	AVADTRDQ	MEROPS:M10.005	Endopeptidase (input)	-21.44	MEROPS score threshold (-23,35)	70	79.35
e14560	P01833	614	640	N-terminus	MMP7 (P09237; MMP7_HUMAN)	AVADTRDQ	MEROPS:M10.008	Endopeptidase (input)	-22.67	MEROPS score threshold (-26,58)	54	53.97
e14560	P01833	614	640	N-terminus	PGA3 (P0DJD8; PEPA3_HUMAN)	AVADTRDQ	MEROPS:A01.001	Endopeptidase (input)	-22.1	MEROPS score threshold (-24,17)	72	49.97
e14638	P01833	610	637	C-terminus	CAPN1 (P07384; CAN1_HUMAN)	GGSSRALV	MEROPS:C02.001	Endopeptidase (input)	-20.5	MEROPS score threshold (-24,18)	84	58.33
e14638	P01833	610	637	C-terminus	CAPN2 (P17655; CAN2_HUMAN)	GGSSRALV	MEROPS:C02.002	Endopeptidase (input)	-21.57	MEROPS score threshold (-24,15)	57	57.87
e14638	P01833	610	637	C-terminus	CTSB (P07858; CATB_HUMAN)	GGSSRALV	MEROPS:C01.060	Endopeptidase (input)	-22.7	MEROPS score threshold (-23,76)	79	80.99
e14638	P01833	610	637	C-terminus	CTSK (P43235; CATK_HUMAN)	GGSSRALV	MEROPS:C01.036	Endopeptidase (input)	-25.77	MEROPS score threshold (-25,77)	57	76.57
e14638	P01833	610	637	C-terminus	CTSL (P07711; CATL1_HUMAN)	GGSSRALV	MEROPS:C01.032	Endopeptidase (input)	-23.57	MEROPS score threshold (-25,1)	68	62.99
e14638	P01833	610	637	C-terminus	CTSS (P25774; CATS_HUMAN)	GGSSRALV	MEROPS:C01.034	Endopeptidase (input)	-25.26	MEROPS score threshold (-25,53)	60	61.46
e14638	P01833	610	637	C-terminus	ELANE (P08246; ELNE_HUMAN)	GGSSRALV	MEROPS:S01.131	Endopeptidase (input)	-22.74	MEROPS score threshold (-23,57)	77	77.82
e14638	P01833	610	637	C-terminus	KLK6 (Q92876; KLK6_HUMAN)	GGSSRALV	MEROPS:S01.236	Endopeptidase (input)	-23.49	MEROPS score threshold (-23,61)	80	95.76
e14638	P01833	610	637	C-terminus	MEP1A (Q16819; MEP1A_HUMAN)	GGSSRALV	MEROPS:M12.002	Endopeptidase (input)	-22.33	MEROPS score threshold (-23,48)	78	65.59
e14638	P01833	610	637	C-terminus	MME (P08473; NEP_HUMAN)	GGSSRALV	MEROPS:M13.001	Endopeptidase (input)	-24.22	MEROPS score threshold (-24,37)	58	87.21
e14638	P01833	610	637	C-terminus	MMP12 (P39900; MMP12_HUMAN)	GGSSRALV	MEROPS:M10.009	Endopeptidase (input)	-21.91	MEROPS score threshold (-22,75)	67	88.47
e14638	P01833	610	637	C-terminus	MMP14 (P50281; MMP14_HUMAN)	GGSSRALV	MEROPS:M10.014	Endopeptidase (input)	-22.35	MEROPS score threshold (-22,96)	75	80.66
e14638	P01833	610	637	C-terminus	MMP7 (P09237; MMP7_HUMAN)	GGSSRALV	MEROPS:M10.008	Endopeptidase (input)	-21.58	MEROPS score threshold (-26,58)	54	53.97
e14638	P01833	610	637	C-terminus	MMP8 (P22894; MMP8_HUMAN)	GGSSRALV	MEROPS:M10.002	Endopeptidase (input)	-22.57	MEROPS score threshold (-22,73)	38	90.6
e14638	P01833	610	637	C-terminus	MMP9 (P14780; MMP9_HUMAN)	GGSSRALV	MEROPS:M10.004	Endopeptidase (input)	-22.04	MEROPS score threshold (-24,54)	63	63.68
e14638	P01833	610	637	C-terminus	PGA3 (P0DJD8; PEPA3_HUMAN)	GGSSRALV	MEROPS:A01.001	Endopeptidase (input)	-22.12	MEROPS score threshold (-24,17)	72	49.97
e14638	P01833	610	637	N-terminus	CAPN1 (P07384; CAN1_HUMAN)	AEEKAVAD	MEROPS:C02.001	Endopeptidase (input)	-21.44	MEROPS score threshold (-24,18)	84	58.33
e14638	P01833	610	637	N-terminus	CAPN2 (P17655; CAN2_HUMAN)	AEEKAVAD	MEROPS:C02.002	Endopeptidase (input)	-21.11	MEROPS score threshold (-24,15)	57	57.87
e14638	P01833	610	637	N-terminus	CTSD (P07339; CATD_HUMAN)	AEEKAVAD	MEROPS:A01.009	Endopeptidase (input)	-21.62	MEROPS score threshold (-22,64)	79	84.74
e14638	P01833	610	637	N-terminus	CTSG (P08311; CATG_HUMAN)	AEEKAVAD	MEROPS:S01.133	Endopeptidase (input)	-22.68	MEROPS score threshold (-24,91)	63	78.25
e14638	P01833	610	637	N-terminus	CTSL (P07711; CATL1_HUMAN)	AEEKAVAD	MEROPS:C01.032	Endopeptidase (input)	-24.99	MEROPS score threshold (-25,1)	68	62.99
e14638	P01833	610	637	N-terminus	CTSS (P25774; CATS_HUMAN)	AEEKAVAD	MEROPS:C01.034	Endopeptidase (input)	-25	MEROPS score threshold (-25,53)	60	61.46
e14638	P01833	610	637	N-terminus	GZMA (P12544; GRAA_HUMAN)	AEEKAVAD	MEROPS:S01.135	Endopeptidase (input)	-20.34	MEROPS score threshold (-21,78)	80	94.96
e14638	P01833	610	637	N-terminus	GZMM (P51124; GRAM_HUMAN)	AEEKAVAD	MEROPS:S01.139	Endopeptidase (input)	-19.64	MEROPS score threshold (-21,93)	74	92.47
e14638	P01833	610	637	N-terminus	MEP1A (Q16819; MEP1A_HUMAN)	AEEKAVAD	MEROPS:M12.002	Endopeptidase (input)	-22.89	MEROPS score threshold (-23,48)	78	65.59
e14638	P01833	610	637	N-terminus	MMP12 (P39900; MMP12_HUMAN)	AEEKAVAD	MEROPS:M10.009	Endopeptidase (input)	-21.34	MEROPS score threshold (-22,75)	67	88.47
e14638	P01833	610	637	N-terminus	MMP3 (P08254; MMP3_HUMAN)	AEEKAVAD	MEROPS:M10.005	Endopeptidase (input)	-22.39	MEROPS score threshold (-23,35)	70	79.35
e14638	P01833	610	637	N-terminus	MMP7 (P09237; MMP7_HUMAN)	AEEKAVAD	MEROPS:M10.008	Endopeptidase (input)	-24.37	MEROPS score threshold (-26,58)	54	53.97
e14638	P01833	610	637	N-terminus	MMP9 (P14780; MMP9_HUMAN)	AEEKAVAD	MEROPS:M10.004	Endopeptidase (input)	-22.63	MEROPS score threshold (-24,54)	63	63.68
e14638	P01833	610	637	N-terminus	PGA3 (P0DJD8; PEPA3_HUMAN)	AEEKAVAD	MEROPS:A01.001	Endopeptidase (input)	-21.09	MEROPS score threshold (-24,17)	72	49.97
e14638	P01833	610	637	N-terminus	PLG (P00747; PLMN_HUMAN)	AEEKAVAD	MEROPS:S01.233	Endopeptidase (input)	-20.46	MEROPS score threshold (-22,58)	70	94.16
e14638	P01833	610	637	N-terminus	TMPRSS7 (Q7RTY8; TMPS7_HUMAN)	AEEKAVAD	MEROPS:S01.072	Endopeptidase (input)	-22.2	MEROPS score threshold (-22,87)	64	94.17
e14638	P01833	610	637	N-terminus	Try3 (P08426; TRY3_RAT)	AEEKAVAD	MEROPS:S01.151	Endopeptidase (input)	-18.08	MEROPS score threshold (-21,71)	78	92.67
e15549	P01833	610	638	C-terminus	CAPN1 (P07384; CAN1_HUMAN)	GSSRALVS	MEROPS:C02.001	Endopeptidase (input)	-20.36	MEROPS score threshold (-24,18)	84	58.33
e15549	P01833	610	638	C-terminus	CAPN2 (P17655; CAN2_HUMAN)	GSSRALVS	MEROPS:C02.002	Endopeptidase (input)	-20.6	MEROPS score threshold (-24,15)	57	57.87
e15549	P01833	610	638	C-terminus	CTSB (P07858; CATB_HUMAN)	GSSRALVS	MEROPS:C01.060	Endopeptidase (input)	-20.8	MEROPS score threshold (-23,76)	79	80.99
e15549	P01833	610	638	C-terminus	CTSG (P08311; CATG_HUMAN)	GSSRALVS	MEROPS:S01.133	Endopeptidase (input)	-24.44	MEROPS score threshold (-24,91)	63	78.25
e15549	P01833	610	638	C-terminus	CTSK (P43235; CATK_HUMAN)	GSSRALVS	MEROPS:C01.036	Endopeptidase (input)	-24.55	MEROPS score threshold (-25,77)	57	76.57
e15549	P01833	610	638	C-terminus	CTSL (P07711; CATL1_HUMAN)	GSSRALVS	MEROPS:C01.032	Endopeptidase (input)	-23.68	MEROPS score threshold (-25,1)	68	62.99
e15549	P01833	610	638	C-terminus	CTSS (P25774; CATS_HUMAN)	GSSRALVS	MEROPS:C01.034	Endopeptidase (input)	-24.81	MEROPS score threshold (-25,53)	60	61.46
e15549	P01833	610	638	C-terminus	ELANE (P08246; ELNE_HUMAN)	GSSRALVS	MEROPS:S01.131	Endopeptidase (input)	-22.06	MEROPS score threshold (-23,57)	77	77.82
e15549	P01833	610	638	C-terminus	F2 (P00734; THRB_HUMAN)	GSSRALVS	MEROPS:S01.217	Endopeptidase (input)	-19	MEROPS score threshold (-21,09)	78	98.93
e15549	P01833	610	638	C-terminus	GZMA (P12544; GRAA_HUMAN)	GSSRALVS	MEROPS:S01.135	Endopeptidase (input)	-16.49	MEROPS score threshold (-21,78)	80	94.96
e15549	P01833	610	638	C-terminus	KLK2 (P20151; KLK2_HUMAN)	GSSRALVS	MEROPS:S01.161	Endopeptidase (input)	-15.62	99th percentile (-18,81)	25	99.81
e15549	P01833	610	638	C-terminus	KLK3 (P07288; KLK3_HUMAN)	GSSRALVS	MEROPS:S01.162	Endopeptidase (input)	-21.04	MEROPS score threshold (-22,71)	35	97.89
e15549	P01833	610	638	C-terminus	KLK4 (Q9Y5K2; KLK4_HUMAN)	GSSRALVS	MEROPS:S01.251	Endopeptidase (input)	-17.65	MEROPS score threshold (-22,45)	74	95.82
e15549	P01833	610	638	C-terminus	KLK5 (Q9Y337; KLK5_HUMAN)	GSSRALVS	MEROPS:S01.017	Endopeptidase (input)	-17.18	99th percentile (-19,33)	11	99.63
e15549	P01833	610	638	C-terminus	MEP1A (Q16819; MEP1A_HUMAN)	GSSRALVS	MEROPS:M12.002	Endopeptidase (input)	-21.71	MEROPS score threshold (-23,48)	78	65.59
e15549	P01833	610	638	C-terminus	MME (P08473; NEP_HUMAN)	GSSRALVS	MEROPS:M13.001	Endopeptidase (input)	-22.63	MEROPS score threshold (-24,37)	58	87.21
e15549	P01833	610	638	C-terminus	MMP13 (P45452; MMP13_HUMAN)	GSSRALVS	MEROPS:M10.013	Endopeptidase (input)	-23.11	MEROPS score threshold (-23,33)	70	93.66
e15549	P01833	610	638	C-terminus	MMP14 (P50281; MMP14_HUMAN)	GSSRALVS	MEROPS:M10.014	Endopeptidase (input)	-21.8	MEROPS score threshold (-22,96)	75	80.66
e15549	P01833	610	638	C-terminus	MMP2 (P08253; MMP2_HUMAN)	GSSRALVS	MEROPS:M10.003	Endopeptidase (input)	-22.24	MEROPS score threshold (-22,7)	76	86.88
e15549	P01833	610	638	C-terminus	MMP25 (Q9NPA2; MMP25_HUMAN)	GSSRALVS	MEROPS:M10.024	Endopeptidase (input)	-22.89	MEROPS score threshold (-24,46)	28	82.71
e15549	P01833	610	638	C-terminus	MMP3 (P08254; MMP3_HUMAN)	GSSRALVS	MEROPS:M10.005	Endopeptidase (input)	-21.9	MEROPS score threshold (-23,35)	70	79.35
e15549	P01833	610	638	C-terminus	MMP7 (P09237; MMP7_HUMAN)	GSSRALVS	MEROPS:M10.008	Endopeptidase (input)	-24.5	MEROPS score threshold (-26,58)	54	53.97
e15549	P01833	610	638	C-terminus	MMP8 (P22894; MMP8_HUMAN)	GSSRALVS	MEROPS:M10.002	Endopeptidase (input)	-21.89	MEROPS score threshold (-22,73)	38	90.6
e15549	P01833	610	638	C-terminus	MMP9 (P14780; MMP9_HUMAN)	GSSRALVS	MEROPS:M10.004	Endopeptidase (input)	-21.76	MEROPS score threshold (-24,54)	63	63.68
e15549	P01833	610	638	C-terminus	PGA3 (P0DJD8; PEPA3_HUMAN)	GSSRALVS	MEROPS:A01.001	Endopeptidase (input)	-22.32	MEROPS score threshold (-24,17)	72	49.97
e15549	P01833	610	638	C-terminus	PLG (P00747; PLMN_HUMAN)	GSSRALVS	MEROPS:S01.233	Endopeptidase (input)	-18.48	MEROPS score threshold (-22,58)	70	94.16
e15549	P01833	610	638	C-terminus	ST14 (Q9Y5Y6; ST14_HUMAN)	GSSRALVS	MEROPS:S01.302	Endopeptidase (input)	-19.38	MEROPS score threshold (-20,45)	60	99.34
e15549	P01833	610	638	C-terminus	TMPRSS11D (O60235; TM11D_HUMAN)	GSSRALVS	MEROPS:S01.047	Endopeptidase (input)	-18.54	99th percentile (-18,88)	---	99.72
e15549	P01833	610	638	C-terminus	TMPRSS11E (Q9UL52; TM11E_HUMAN)	GSSRALVS	MEROPS:S01.021	Endopeptidase (input)	-18.36	MEROPS score threshold (-20,04)	40	99.51
e15549	P01833	610	638	C-terminus	TMPRSS6 (Q8IU80; TMPS6_HUMAN)	GSSRALVS	MEROPS:S01.308	Endopeptidase (input)	-18.54	MEROPS score threshold (-20,95)	57	98.81
e15549	P01833	610	638	C-terminus	TMPRSS7 (Q7RTY8; TMPS7_HUMAN)	GSSRALVS	MEROPS:S01.072	Endopeptidase (input)	-19.4	MEROPS score threshold (-22,87)	64	94.17
e15549	P01833	610	638	C-terminus	Try3 (P08426; TRY3_RAT)	GSSRALVS	MEROPS:S01.151	Endopeptidase (input)	-18.97	MEROPS score threshold (-21,71)	78	92.67
e15549	P01833	610	638	N-terminus	CAPN1 (P07384; CAN1_HUMAN)	AEEKAVAD	MEROPS:C02.001	Endopeptidase (input)	-21.44	MEROPS score threshold (-24,18)	84	58.33
e15549	P01833	610	638	N-terminus	CAPN2 (P17655; CAN2_HUMAN)	AEEKAVAD	MEROPS:C02.002	Endopeptidase (input)	-21.11	MEROPS score threshold (-24,15)	57	57.87
e15549	P01833	610	638	N-terminus	CTSD (P07339; CATD_HUMAN)	AEEKAVAD	MEROPS:A01.009	Endopeptidase (input)	-21.62	MEROPS score threshold (-22,64)	79	84.74
e15549	P01833	610	638	N-terminus	CTSG (P08311; CATG_HUMAN)	AEEKAVAD	MEROPS:S01.133	Endopeptidase (input)	-22.68	MEROPS score threshold (-24,91)	63	78.25
e15549	P01833	610	638	N-terminus	CTSL (P07711; CATL1_HUMAN)	AEEKAVAD	MEROPS:C01.032	Endopeptidase (input)	-24.99	MEROPS score threshold (-25,1)	68	62.99
e15549	P01833	610	638	N-terminus	CTSS (P25774; CATS_HUMAN)	AEEKAVAD	MEROPS:C01.034	Endopeptidase (input)	-25	MEROPS score threshold (-25,53)	60	61.46
e15549	P01833	610	638	N-terminus	GZMA (P12544; GRAA_HUMAN)	AEEKAVAD	MEROPS:S01.135	Endopeptidase (input)	-20.34	MEROPS score threshold (-21,78)	80	94.96
e15549	P01833	610	638	N-terminus	GZMM (P51124; GRAM_HUMAN)	AEEKAVAD	MEROPS:S01.139	Endopeptidase (input)	-19.64	MEROPS score threshold (-21,93)	74	92.47
e15549	P01833	610	638	N-terminus	MEP1A (Q16819; MEP1A_HUMAN)	AEEKAVAD	MEROPS:M12.002	Endopeptidase (input)	-22.89	MEROPS score threshold (-23,48)	78	65.59
e15549	P01833	610	638	N-terminus	MMP12 (P39900; MMP12_HUMAN)	AEEKAVAD	MEROPS:M10.009	Endopeptidase (input)	-21.34	MEROPS score threshold (-22,75)	67	88.47
e15549	P01833	610	638	N-terminus	MMP3 (P08254; MMP3_HUMAN)	AEEKAVAD	MEROPS:M10.005	Endopeptidase (input)	-22.39	MEROPS score threshold (-23,35)	70	79.35
e15549	P01833	610	638	N-terminus	MMP7 (P09237; MMP7_HUMAN)	AEEKAVAD	MEROPS:M10.008	Endopeptidase (input)	-24.37	MEROPS score threshold (-26,58)	54	53.97
e15549	P01833	610	638	N-terminus	MMP9 (P14780; MMP9_HUMAN)	AEEKAVAD	MEROPS:M10.004	Endopeptidase (input)	-22.63	MEROPS score threshold (-24,54)	63	63.68
e15549	P01833	610	638	N-terminus	PGA3 (P0DJD8; PEPA3_HUMAN)	AEEKAVAD	MEROPS:A01.001	Endopeptidase (input)	-21.09	MEROPS score threshold (-24,17)	72	49.97
e15549	P01833	610	638	N-terminus	PLG (P00747; PLMN_HUMAN)	AEEKAVAD	MEROPS:S01.233	Endopeptidase (input)	-20.46	MEROPS score threshold (-22,58)	70	94.16
e15549	P01833	610	638	N-terminus	TMPRSS7 (Q7RTY8; TMPS7_HUMAN)	AEEKAVAD	MEROPS:S01.072	Endopeptidase (input)	-22.2	MEROPS score threshold (-22,87)	64	94.17
e15549	P01833	610	638	N-terminus	Try3 (P08426; TRY3_RAT)	AEEKAVAD	MEROPS:S01.151	Endopeptidase (input)	-18.08	MEROPS score threshold (-21,71)	78	92.67
e15907	P01833	610	639	C-terminus	ADAM10 (O14672; ADA10_HUMAN)	SSRALVST	MEROPS:M12.210	Endopeptidase (input)	-17.58	99th percentile (-18,14)	35	99.86
e15907	P01833	610	639	C-terminus	ADAM17 (P78536; ADA17_HUMAN)	SSRALVST	MEROPS:M12.217	Endopeptidase (input)	-17.53	99th percentile (-19,15)	30	99.49
e15907	P01833	610	639	C-terminus	CAPN1 (P07384; CAN1_HUMAN)	SSRALVST	MEROPS:C02.001	Endopeptidase (input)	-21.75	MEROPS score threshold (-24,18)	84	58.33
e15907	P01833	610	639	C-terminus	CAPN2 (P17655; CAN2_HUMAN)	SSRALVST	MEROPS:C02.002	Endopeptidase (input)	-22.26	MEROPS score threshold (-24,15)	57	57.87
e15907	P01833	610	639	C-terminus	CTSB (P07858; CATB_HUMAN)	SSRALVST	MEROPS:C01.060	Endopeptidase (input)	-21.38	MEROPS score threshold (-23,76)	79	80.99
e15907	P01833	610	639	C-terminus	CTSD (P07339; CATD_HUMAN)	SSRALVST	MEROPS:A01.009	Endopeptidase (input)	-22.04	MEROPS score threshold (-22,64)	79	84.74
e15907	P01833	610	639	C-terminus	CTSE (P14091; CATE_HUMAN)	SSRALVST	MEROPS:A01.010	Endopeptidase (input)	-22.08	MEROPS score threshold (-22,27)	71	87.48
e15907	P01833	610	639	C-terminus	KLK4 (Q9Y5K2; KLK4_HUMAN)	SSRALVST	MEROPS:S01.251	Endopeptidase (input)	-22.35	MEROPS score threshold (-22,45)	74	95.82
e15907	P01833	610	639	C-terminus	MEP1A (Q16819; MEP1A_HUMAN)	SSRALVST	MEROPS:M12.002	Endopeptidase (input)	-23.25	MEROPS score threshold (-23,48)	78	65.59
e15907	P01833	610	639	C-terminus	MME (P08473; NEP_HUMAN)	SSRALVST	MEROPS:M13.001	Endopeptidase (input)	-24.25	MEROPS score threshold (-24,37)	58	87.21
e15907	P01833	610	639	C-terminus	MMP12 (P39900; MMP12_HUMAN)	SSRALVST	MEROPS:M10.009	Endopeptidase (input)	-22.71	MEROPS score threshold (-22,75)	67	88.47
e15907	P01833	610	639	C-terminus	MMP13 (P45452; MMP13_HUMAN)	SSRALVST	MEROPS:M10.013	Endopeptidase (input)	-21.8	MEROPS score threshold (-23,33)	70	93.66
e15907	P01833	610	639	C-terminus	MMP14 (P50281; MMP14_HUMAN)	SSRALVST	MEROPS:M10.014	Endopeptidase (input)	-18.7	MEROPS score threshold (-22,96)	75	80.66
e15907	P01833	610	639	C-terminus	MMP2 (P08253; MMP2_HUMAN)	SSRALVST	MEROPS:M10.003	Endopeptidase (input)	-19.07	MEROPS score threshold (-22,7)	76	86.88
e15907	P01833	610	639	C-terminus	MMP25 (Q9NPA2; MMP25_HUMAN)	SSRALVST	MEROPS:M10.024	Endopeptidase (input)	-18.78	MEROPS score threshold (-24,46)	28	82.71
e15907	P01833	610	639	C-terminus	MMP3 (P08254; MMP3_HUMAN)	SSRALVST	MEROPS:M10.005	Endopeptidase (input)	-20.8	MEROPS score threshold (-23,35)	70	79.35
e15907	P01833	610	639	C-terminus	MMP7 (P09237; MMP7_HUMAN)	SSRALVST	MEROPS:M10.008	Endopeptidase (input)	-22.09	MEROPS score threshold (-26,58)	54	53.97
e15907	P01833	610	639	C-terminus	MMP8 (P22894; MMP8_HUMAN)	SSRALVST	MEROPS:M10.002	Endopeptidase (input)	-19.27	MEROPS score threshold (-22,73)	38	90.6
e15907	P01833	610	639	C-terminus	MMP9 (P14780; MMP9_HUMAN)	SSRALVST	MEROPS:M10.004	Endopeptidase (input)	-20	MEROPS score threshold (-24,54)	63	63.68
e15907	P01833	610	639	C-terminus	PGA3 (P0DJD8; PEPA3_HUMAN)	SSRALVST	MEROPS:A01.001	Endopeptidase (input)	-22.49	MEROPS score threshold (-24,17)	72	49.97
e15907	P01833	610	639	N-terminus	CAPN1 (P07384; CAN1_HUMAN)	AEEKAVAD	MEROPS:C02.001	Endopeptidase (input)	-21.44	MEROPS score threshold (-24,18)	84	58.33
e15907	P01833	610	639	N-terminus	CAPN2 (P17655; CAN2_HUMAN)	AEEKAVAD	MEROPS:C02.002	Endopeptidase (input)	-21.11	MEROPS score threshold (-24,15)	57	57.87
e15907	P01833	610	639	N-terminus	CTSD (P07339; CATD_HUMAN)	AEEKAVAD	MEROPS:A01.009	Endopeptidase (input)	-21.62	MEROPS score threshold (-22,64)	79	84.74
e15907	P01833	610	639	N-terminus	CTSG (P08311; CATG_HUMAN)	AEEKAVAD	MEROPS:S01.133	Endopeptidase (input)	-22.68	MEROPS score threshold (-24,91)	63	78.25
e15907	P01833	610	639	N-terminus	CTSL (P07711; CATL1_HUMAN)	AEEKAVAD	MEROPS:C01.032	Endopeptidase (input)	-24.99	MEROPS score threshold (-25,1)	68	62.99
e15907	P01833	610	639	N-terminus	CTSS (P25774; CATS_HUMAN)	AEEKAVAD	MEROPS:C01.034	Endopeptidase (input)	-25	MEROPS score threshold (-25,53)	60	61.46
e15907	P01833	610	639	N-terminus	GZMA (P12544; GRAA_HUMAN)	AEEKAVAD	MEROPS:S01.135	Endopeptidase (input)	-20.34	MEROPS score threshold (-21,78)	80	94.96
e15907	P01833	610	639	N-terminus	GZMM (P51124; GRAM_HUMAN)	AEEKAVAD	MEROPS:S01.139	Endopeptidase (input)	-19.64	MEROPS score threshold (-21,93)	74	92.47
e15907	P01833	610	639	N-terminus	MEP1A (Q16819; MEP1A_HUMAN)	AEEKAVAD	MEROPS:M12.002	Endopeptidase (input)	-22.89	MEROPS score threshold (-23,48)	78	65.59
e15907	P01833	610	639	N-terminus	MMP12 (P39900; MMP12_HUMAN)	AEEKAVAD	MEROPS:M10.009	Endopeptidase (input)	-21.34	MEROPS score threshold (-22,75)	67	88.47
e15907	P01833	610	639	N-terminus	MMP3 (P08254; MMP3_HUMAN)	AEEKAVAD	MEROPS:M10.005	Endopeptidase (input)	-22.39	MEROPS score threshold (-23,35)	70	79.35
e15907	P01833	610	639	N-terminus	MMP7 (P09237; MMP7_HUMAN)	AEEKAVAD	MEROPS:M10.008	Endopeptidase (input)	-24.37	MEROPS score threshold (-26,58)	54	53.97
e15907	P01833	610	639	N-terminus	MMP9 (P14780; MMP9_HUMAN)	AEEKAVAD	MEROPS:M10.004	Endopeptidase (input)	-22.63	MEROPS score threshold (-24,54)	63	63.68
e15907	P01833	610	639	N-terminus	PGA3 (P0DJD8; PEPA3_HUMAN)	AEEKAVAD	MEROPS:A01.001	Endopeptidase (input)	-21.09	MEROPS score threshold (-24,17)	72	49.97
e15907	P01833	610	639	N-terminus	PLG (P00747; PLMN_HUMAN)	AEEKAVAD	MEROPS:S01.233	Endopeptidase (input)	-20.46	MEROPS score threshold (-22,58)	70	94.16
e15907	P01833	610	639	N-terminus	TMPRSS7 (Q7RTY8; TMPS7_HUMAN)	AEEKAVAD	MEROPS:S01.072	Endopeptidase (input)	-22.2	MEROPS score threshold (-22,87)	64	94.17
e15907	P01833	610	639	N-terminus	Try3 (P08426; TRY3_RAT)	AEEKAVAD	MEROPS:S01.151	Endopeptidase (input)	-18.08	MEROPS score threshold (-21,71)	78	92.67
e16422	P01833	610	640	C-terminus	CAPN1 (P07384; CAN1_HUMAN)	SRALVSTL	MEROPS:C02.001	Endopeptidase (input)	-22.47	MEROPS score threshold (-24,18)	84	58.33
e16422	P01833	610	640	C-terminus	CAPN2 (P17655; CAN2_HUMAN)	SRALVSTL	MEROPS:C02.002	Endopeptidase (input)	-23.04	MEROPS score threshold (-24,15)	57	57.87
e16422	P01833	610	640	C-terminus	CMA1 (P23946; CMA1_HUMAN)	SRALVSTL	MEROPS:S01.140	Endopeptidase (input)	-21.71	MEROPS score threshold (-23,04)	93	95.34
e16422	P01833	610	640	C-terminus	CTSB (P07858; CATB_HUMAN)	SRALVSTL	MEROPS:C01.060	Endopeptidase (input)	-23.09	MEROPS score threshold (-23,76)	79	80.99
e16422	P01833	610	640	C-terminus	CTSD (P07339; CATD_HUMAN)	SRALVSTL	MEROPS:A01.009	Endopeptidase (input)	-20.24	MEROPS score threshold (-22,64)	79	84.74
e16422	P01833	610	640	C-terminus	CTSE (P14091; CATE_HUMAN)	SRALVSTL	MEROPS:A01.010	Endopeptidase (input)	-18.59	MEROPS score threshold (-22,27)	71	87.48
e16422	P01833	610	640	C-terminus	CTSG (P08311; CATG_HUMAN)	SRALVSTL	MEROPS:S01.133	Endopeptidase (input)	-23.41	MEROPS score threshold (-24,91)	63	78.25
e16422	P01833	610	640	C-terminus	GZMM (P51124; GRAM_HUMAN)	SRALVSTL	MEROPS:S01.139	Endopeptidase (input)	-20.83	MEROPS score threshold (-21,93)	74	92.47
e16422	P01833	610	640	C-terminus	HPN (P05981; HEPS_HUMAN)	SRALVSTL	MEROPS:S01.224	Endopeptidase (input)	-22.09	MEROPS score threshold (-22,19)	66	98.56
e16422	P01833	610	640	C-terminus	MEP1A (Q16819; MEP1A_HUMAN)	SRALVSTL	MEROPS:M12.002	Endopeptidase (input)	-20.88	MEROPS score threshold (-23,48)	78	65.59
e16422	P01833	610	640	C-terminus	MME (P08473; NEP_HUMAN)	SRALVSTL	MEROPS:M13.001	Endopeptidase (input)	-24.03	MEROPS score threshold (-24,37)	58	87.21
e16422	P01833	610	640	C-terminus	MMP3 (P08254; MMP3_HUMAN)	SRALVSTL	MEROPS:M10.005	Endopeptidase (input)	-22.48	MEROPS score threshold (-23,35)	70	79.35
e16422	P01833	610	640	C-terminus	MMP7 (P09237; MMP7_HUMAN)	SRALVSTL	MEROPS:M10.008	Endopeptidase (input)	-23.05	MEROPS score threshold (-26,58)	54	53.97
e16422	P01833	610	640	C-terminus	MMP9 (P14780; MMP9_HUMAN)	SRALVSTL	MEROPS:M10.004	Endopeptidase (input)	-23.27	MEROPS score threshold (-24,54)	63	63.68
e16422	P01833	610	640	C-terminus	PGA3 (P0DJD8; PEPA3_HUMAN)	SRALVSTL	MEROPS:A01.001	Endopeptidase (input)	-22.97	MEROPS score threshold (-24,17)	72	49.97
e16422	P01833	610	640	C-terminus	TMPRSS7 (Q7RTY8; TMPS7_HUMAN)	SRALVSTL	MEROPS:S01.072	Endopeptidase (input)	-21.78	MEROPS score threshold (-22,87)	64	94.17
e16422	P01833	610	640	N-terminus	CAPN1 (P07384; CAN1_HUMAN)	AEEKAVAD	MEROPS:C02.001	Endopeptidase (input)	-21.44	MEROPS score threshold (-24,18)	84	58.33
e16422	P01833	610	640	N-terminus	CAPN2 (P17655; CAN2_HUMAN)	AEEKAVAD	MEROPS:C02.002	Endopeptidase (input)	-21.11	MEROPS score threshold (-24,15)	57	57.87
e16422	P01833	610	640	N-terminus	CTSD (P07339; CATD_HUMAN)	AEEKAVAD	MEROPS:A01.009	Endopeptidase (input)	-21.62	MEROPS score threshold (-22,64)	79	84.74
e16422	P01833	610	640	N-terminus	CTSG (P08311; CATG_HUMAN)	AEEKAVAD	MEROPS:S01.133	Endopeptidase (input)	-22.68	MEROPS score threshold (-24,91)	63	78.25
e16422	P01833	610	640	N-terminus	CTSL (P07711; CATL1_HUMAN)	AEEKAVAD	MEROPS:C01.032	Endopeptidase (input)	-24.99	MEROPS score threshold (-25,1)	68	62.99
e16422	P01833	610	640	N-terminus	CTSS (P25774; CATS_HUMAN)	AEEKAVAD	MEROPS:C01.034	Endopeptidase (input)	-25	MEROPS score threshold (-25,53)	60	61.46
e16422	P01833	610	640	N-terminus	GZMA (P12544; GRAA_HUMAN)	AEEKAVAD	MEROPS:S01.135	Endopeptidase (input)	-20.34	MEROPS score threshold (-21,78)	80	94.96
e16422	P01833	610	640	N-terminus	GZMM (P51124; GRAM_HUMAN)	AEEKAVAD	MEROPS:S01.139	Endopeptidase (input)	-19.64	MEROPS score threshold (-21,93)	74	92.47
e16422	P01833	610	640	N-terminus	MEP1A (Q16819; MEP1A_HUMAN)	AEEKAVAD	MEROPS:M12.002	Endopeptidase (input)	-22.89	MEROPS score threshold (-23,48)	78	65.59
e16422	P01833	610	640	N-terminus	MMP12 (P39900; MMP12_HUMAN)	AEEKAVAD	MEROPS:M10.009	Endopeptidase (input)	-21.34	MEROPS score threshold (-22,75)	67	88.47
e16422	P01833	610	640	N-terminus	MMP3 (P08254; MMP3_HUMAN)	AEEKAVAD	MEROPS:M10.005	Endopeptidase (input)	-22.39	MEROPS score threshold (-23,35)	70	79.35
e16422	P01833	610	640	N-terminus	MMP7 (P09237; MMP7_HUMAN)	AEEKAVAD	MEROPS:M10.008	Endopeptidase (input)	-24.37	MEROPS score threshold (-26,58)	54	53.97
e16422	P01833	610	640	N-terminus	MMP9 (P14780; MMP9_HUMAN)	AEEKAVAD	MEROPS:M10.004	Endopeptidase (input)	-22.63	MEROPS score threshold (-24,54)	63	63.68
e16422	P01833	610	640	N-terminus	PGA3 (P0DJD8; PEPA3_HUMAN)	AEEKAVAD	MEROPS:A01.001	Endopeptidase (input)	-21.09	MEROPS score threshold (-24,17)	72	49.97
e16422	P01833	610	640	N-terminus	PLG (P00747; PLMN_HUMAN)	AEEKAVAD	MEROPS:S01.233	Endopeptidase (input)	-20.46	MEROPS score threshold (-22,58)	70	94.16
e16422	P01833	610	640	N-terminus	TMPRSS7 (Q7RTY8; TMPS7_HUMAN)	AEEKAVAD	MEROPS:S01.072	Endopeptidase (input)	-22.2	MEROPS score threshold (-22,87)	64	94.17
e16422	P01833	610	640	N-terminus	Try3 (P08426; TRY3_RAT)	AEEKAVAD	MEROPS:S01.151	Endopeptidase (input)	-18.08	MEROPS score threshold (-21,71)	78	92.67
e18377	P01833	605	639	C-terminus	ADAM10 (O14672; ADA10_HUMAN)	SSRALVST	MEROPS:M12.210	Endopeptidase (input)	-17.58	99th percentile (-18,14)	35	99.86
e18377	P01833	605	639	C-terminus	ADAM17 (P78536; ADA17_HUMAN)	SSRALVST	MEROPS:M12.217	Endopeptidase (input)	-17.53	99th percentile (-19,15)	30	99.49
e18377	P01833	605	639	C-terminus	CAPN1 (P07384; CAN1_HUMAN)	SSRALVST	MEROPS:C02.001	Endopeptidase (input)	-21.75	MEROPS score threshold (-24,18)	84	58.33
e18377	P01833	605	639	C-terminus	CAPN2 (P17655; CAN2_HUMAN)	SSRALVST	MEROPS:C02.002	Endopeptidase (input)	-22.26	MEROPS score threshold (-24,15)	57	57.87
e18377	P01833	605	639	C-terminus	CTSB (P07858; CATB_HUMAN)	SSRALVST	MEROPS:C01.060	Endopeptidase (input)	-21.38	MEROPS score threshold (-23,76)	79	80.99
e18377	P01833	605	639	C-terminus	CTSD (P07339; CATD_HUMAN)	SSRALVST	MEROPS:A01.009	Endopeptidase (input)	-22.04	MEROPS score threshold (-22,64)	79	84.74
e18377	P01833	605	639	C-terminus	CTSE (P14091; CATE_HUMAN)	SSRALVST	MEROPS:A01.010	Endopeptidase (input)	-22.08	MEROPS score threshold (-22,27)	71	87.48
e18377	P01833	605	639	C-terminus	KLK4 (Q9Y5K2; KLK4_HUMAN)	SSRALVST	MEROPS:S01.251	Endopeptidase (input)	-22.35	MEROPS score threshold (-22,45)	74	95.82
e18377	P01833	605	639	C-terminus	MEP1A (Q16819; MEP1A_HUMAN)	SSRALVST	MEROPS:M12.002	Endopeptidase (input)	-23.25	MEROPS score threshold (-23,48)	78	65.59
e18377	P01833	605	639	C-terminus	MME (P08473; NEP_HUMAN)	SSRALVST	MEROPS:M13.001	Endopeptidase (input)	-24.25	MEROPS score threshold (-24,37)	58	87.21
e18377	P01833	605	639	C-terminus	MMP12 (P39900; MMP12_HUMAN)	SSRALVST	MEROPS:M10.009	Endopeptidase (input)	-22.71	MEROPS score threshold (-22,75)	67	88.47
e18377	P01833	605	639	C-terminus	MMP13 (P45452; MMP13_HUMAN)	SSRALVST	MEROPS:M10.013	Endopeptidase (input)	-21.8	MEROPS score threshold (-23,33)	70	93.66
e18377	P01833	605	639	C-terminus	MMP14 (P50281; MMP14_HUMAN)	SSRALVST	MEROPS:M10.014	Endopeptidase (input)	-18.7	MEROPS score threshold (-22,96)	75	80.66
e18377	P01833	605	639	C-terminus	MMP2 (P08253; MMP2_HUMAN)	SSRALVST	MEROPS:M10.003	Endopeptidase (input)	-19.07	MEROPS score threshold (-22,7)	76	86.88
e18377	P01833	605	639	C-terminus	MMP25 (Q9NPA2; MMP25_HUMAN)	SSRALVST	MEROPS:M10.024	Endopeptidase (input)	-18.78	MEROPS score threshold (-24,46)	28	82.71
e18377	P01833	605	639	C-terminus	MMP3 (P08254; MMP3_HUMAN)	SSRALVST	MEROPS:M10.005	Endopeptidase (input)	-20.8	MEROPS score threshold (-23,35)	70	79.35
e18377	P01833	605	639	C-terminus	MMP7 (P09237; MMP7_HUMAN)	SSRALVST	MEROPS:M10.008	Endopeptidase (input)	-22.09	MEROPS score threshold (-26,58)	54	53.97
e18377	P01833	605	639	C-terminus	MMP8 (P22894; MMP8_HUMAN)	SSRALVST	MEROPS:M10.002	Endopeptidase (input)	-19.27	MEROPS score threshold (-22,73)	38	90.6
e18377	P01833	605	639	C-terminus	MMP9 (P14780; MMP9_HUMAN)	SSRALVST	MEROPS:M10.004	Endopeptidase (input)	-20	MEROPS score threshold (-24,54)	63	63.68
e18377	P01833	605	639	C-terminus	PGA3 (P0DJD8; PEPA3_HUMAN)	SSRALVST	MEROPS:A01.001	Endopeptidase (input)	-22.49	MEROPS score threshold (-24,17)	72	49.97
e18377	P01833	605	639	N-terminus	ADAMTS4 (O75173; ATS4_HUMAN)	DPRLFAEE	MEROPS:M12.221	Endopeptidase (input)	-22.07	MEROPS score threshold (-23,05)	94	85.47
e18377	P01833	605	639	N-terminus	CTSB (P07858; CATB_HUMAN)	DPRLFAEE	MEROPS:C01.060	Endopeptidase (input)	-23.26	MEROPS score threshold (-23,76)	79	80.99
e18377	P01833	605	639	N-terminus	CTSD (P07339; CATD_HUMAN)	DPRLFAEE	MEROPS:A01.009	Endopeptidase (input)	-19.26	MEROPS score threshold (-22,64)	79	84.74
e18377	P01833	605	639	N-terminus	CTSE (P14091; CATE_HUMAN)	DPRLFAEE	MEROPS:A01.010	Endopeptidase (input)	-20.41	MEROPS score threshold (-22,27)	71	87.48
e18377	P01833	605	639	N-terminus	CTSG (P08311; CATG_HUMAN)	DPRLFAEE	MEROPS:S01.133	Endopeptidase (input)	-24.55	MEROPS score threshold (-24,91)	63	78.25
e18377	P01833	605	639	N-terminus	MEP1A (Q16819; MEP1A_HUMAN)	DPRLFAEE	MEROPS:M12.002	Endopeptidase (input)	-23.16	MEROPS score threshold (-23,48)	78	65.59
e18377	P01833	605	639	N-terminus	MME (P08473; NEP_HUMAN)	DPRLFAEE	MEROPS:M13.001	Endopeptidase (input)	-23.35	MEROPS score threshold (-24,37)	58	87.21
e18377	P01833	605	639	N-terminus	MMP13 (P45452; MMP13_HUMAN)	DPRLFAEE	MEROPS:M10.013	Endopeptidase (input)	-21.96	MEROPS score threshold (-23,33)	70	93.66
e18377	P01833	605	639	N-terminus	MMP14 (P50281; MMP14_HUMAN)	DPRLFAEE	MEROPS:M10.014	Endopeptidase (input)	-21.78	MEROPS score threshold (-22,96)	75	80.66
e18377	P01833	605	639	N-terminus	MMP2 (P08253; MMP2_HUMAN)	DPRLFAEE	MEROPS:M10.003	Endopeptidase (input)	-22.69	MEROPS score threshold (-22,7)	76	86.88
e18377	P01833	605	639	N-terminus	MMP25 (Q9NPA2; MMP25_HUMAN)	DPRLFAEE	MEROPS:M10.024	Endopeptidase (input)	-24.31	MEROPS score threshold (-24,46)	28	82.71
e18377	P01833	605	639	N-terminus	MMP3 (P08254; MMP3_HUMAN)	DPRLFAEE	MEROPS:M10.005	Endopeptidase (input)	-21.26	MEROPS score threshold (-23,35)	70	79.35
e18377	P01833	605	639	N-terminus	MMP7 (P09237; MMP7_HUMAN)	DPRLFAEE	MEROPS:M10.008	Endopeptidase (input)	-21.5	MEROPS score threshold (-26,58)	54	53.97
e18377	P01833	605	639	N-terminus	MMP8 (P22894; MMP8_HUMAN)	DPRLFAEE	MEROPS:M10.002	Endopeptidase (input)	-21.34	MEROPS score threshold (-22,73)	38	90.6
e18377	P01833	605	639	N-terminus	MMP9 (P14780; MMP9_HUMAN)	DPRLFAEE	MEROPS:M10.004	Endopeptidase (input)	-22.17	MEROPS score threshold (-24,54)	63	63.68
e18377	P01833	605	639	N-terminus	PGA3 (P0DJD8; PEPA3_HUMAN)	DPRLFAEE	MEROPS:A01.001	Endopeptidase (input)	-22.64	MEROPS score threshold (-24,17)	72	49.97
e18732	P01833	604	639	C-terminus	ADAM10 (O14672; ADA10_HUMAN)	SSRALVST	MEROPS:M12.210	Endopeptidase (input)	-17.58	99th percentile (-18,14)	35	99.86
e18732	P01833	604	639	C-terminus	ADAM17 (P78536; ADA17_HUMAN)	SSRALVST	MEROPS:M12.217	Endopeptidase (input)	-17.53	99th percentile (-19,15)	30	99.49
e18732	P01833	604	639	C-terminus	CAPN1 (P07384; CAN1_HUMAN)	SSRALVST	MEROPS:C02.001	Endopeptidase (input)	-21.75	MEROPS score threshold (-24,18)	84	58.33
e18732	P01833	604	639	C-terminus	CAPN2 (P17655; CAN2_HUMAN)	SSRALVST	MEROPS:C02.002	Endopeptidase (input)	-22.26	MEROPS score threshold (-24,15)	57	57.87
e18732	P01833	604	639	C-terminus	CTSB (P07858; CATB_HUMAN)	SSRALVST	MEROPS:C01.060	Endopeptidase (input)	-21.38	MEROPS score threshold (-23,76)	79	80.99
e18732	P01833	604	639	C-terminus	CTSD (P07339; CATD_HUMAN)	SSRALVST	MEROPS:A01.009	Endopeptidase (input)	-22.04	MEROPS score threshold (-22,64)	79	84.74
e18732	P01833	604	639	C-terminus	CTSE (P14091; CATE_HUMAN)	SSRALVST	MEROPS:A01.010	Endopeptidase (input)	-22.08	MEROPS score threshold (-22,27)	71	87.48
e18732	P01833	604	639	C-terminus	KLK4 (Q9Y5K2; KLK4_HUMAN)	SSRALVST	MEROPS:S01.251	Endopeptidase (input)	-22.35	MEROPS score threshold (-22,45)	74	95.82
e18732	P01833	604	639	C-terminus	MEP1A (Q16819; MEP1A_HUMAN)	SSRALVST	MEROPS:M12.002	Endopeptidase (input)	-23.25	MEROPS score threshold (-23,48)	78	65.59
e18732	P01833	604	639	C-terminus	MME (P08473; NEP_HUMAN)	SSRALVST	MEROPS:M13.001	Endopeptidase (input)	-24.25	MEROPS score threshold (-24,37)	58	87.21
e18732	P01833	604	639	C-terminus	MMP12 (P39900; MMP12_HUMAN)	SSRALVST	MEROPS:M10.009	Endopeptidase (input)	-22.71	MEROPS score threshold (-22,75)	67	88.47
e18732	P01833	604	639	C-terminus	MMP13 (P45452; MMP13_HUMAN)	SSRALVST	MEROPS:M10.013	Endopeptidase (input)	-21.8	MEROPS score threshold (-23,33)	70	93.66
e18732	P01833	604	639	C-terminus	MMP14 (P50281; MMP14_HUMAN)	SSRALVST	MEROPS:M10.014	Endopeptidase (input)	-18.7	MEROPS score threshold (-22,96)	75	80.66
e18732	P01833	604	639	C-terminus	MMP2 (P08253; MMP2_HUMAN)	SSRALVST	MEROPS:M10.003	Endopeptidase (input)	-19.07	MEROPS score threshold (-22,7)	76	86.88
e18732	P01833	604	639	C-terminus	MMP25 (Q9NPA2; MMP25_HUMAN)	SSRALVST	MEROPS:M10.024	Endopeptidase (input)	-18.78	MEROPS score threshold (-24,46)	28	82.71
e18732	P01833	604	639	C-terminus	MMP3 (P08254; MMP3_HUMAN)	SSRALVST	MEROPS:M10.005	Endopeptidase (input)	-20.8	MEROPS score threshold (-23,35)	70	79.35
e18732	P01833	604	639	C-terminus	MMP7 (P09237; MMP7_HUMAN)	SSRALVST	MEROPS:M10.008	Endopeptidase (input)	-22.09	MEROPS score threshold (-26,58)	54	53.97
e18732	P01833	604	639	C-terminus	MMP8 (P22894; MMP8_HUMAN)	SSRALVST	MEROPS:M10.002	Endopeptidase (input)	-19.27	MEROPS score threshold (-22,73)	38	90.6
e18732	P01833	604	639	C-terminus	MMP9 (P14780; MMP9_HUMAN)	SSRALVST	MEROPS:M10.004	Endopeptidase (input)	-20	MEROPS score threshold (-24,54)	63	63.68
e18732	P01833	604	639	C-terminus	PGA3 (P0DJD8; PEPA3_HUMAN)	SSRALVST	MEROPS:A01.001	Endopeptidase (input)	-22.49	MEROPS score threshold (-24,17)	72	49.97
e18732	P01833	604	639	N-terminus	CAPN2 (P17655; CAN2_HUMAN)	QDPRLFAE	MEROPS:C02.002	Endopeptidase (input)	-23.85	MEROPS score threshold (-24,15)	57	57.87
e18732	P01833	604	639	N-terminus	CTSG (P08311; CATG_HUMAN)	QDPRLFAE	MEROPS:S01.133	Endopeptidase (input)	-23.2	MEROPS score threshold (-24,91)	63	78.25
e18732	P01833	604	639	N-terminus	CTSK (P43235; CATK_HUMAN)	QDPRLFAE	MEROPS:C01.036	Endopeptidase (input)	-24.04	MEROPS score threshold (-25,77)	57	76.57
e18732	P01833	604	639	N-terminus	F2 (P00734; THRB_HUMAN)	QDPRLFAE	MEROPS:S01.217	Endopeptidase (input)	-19.87	MEROPS score threshold (-21,09)	78	98.93
e18732	P01833	604	639	N-terminus	GZMK (P49863; GRAK_HUMAN)	QDPRLFAE	MEROPS:S01.146	Endopeptidase (input)	-17.79	MEROPS score threshold (-19,64)	3	99.93
e18732	P01833	604	639	N-terminus	GZMM (P51124; GRAM_HUMAN)	QDPRLFAE	MEROPS:S01.139	Endopeptidase (input)	-21.36	MEROPS score threshold (-21,93)	74	92.47
e18732	P01833	604	639	N-terminus	KLK6 (Q92876; KLK6_HUMAN)	QDPRLFAE	MEROPS:S01.236	Endopeptidase (input)	-21.58	MEROPS score threshold (-23,61)	80	95.76
e18732	P01833	604	639	N-terminus	MME (P08473; NEP_HUMAN)	QDPRLFAE	MEROPS:M13.001	Endopeptidase (input)	-23.09	MEROPS score threshold (-24,37)	58	87.21
e18732	P01833	604	639	N-terminus	MMP13 (P45452; MMP13_HUMAN)	QDPRLFAE	MEROPS:M10.013	Endopeptidase (input)	-22.43	MEROPS score threshold (-23,33)	70	93.66
e18732	P01833	604	639	N-terminus	MMP14 (P50281; MMP14_HUMAN)	QDPRLFAE	MEROPS:M10.014	Endopeptidase (input)	-21.05	MEROPS score threshold (-22,96)	75	80.66
e18732	P01833	604	639	N-terminus	MMP3 (P08254; MMP3_HUMAN)	QDPRLFAE	MEROPS:M10.005	Endopeptidase (input)	-23.26	MEROPS score threshold (-23,35)	70	79.35
e18732	P01833	604	639	N-terminus	MMP7 (P09237; MMP7_HUMAN)	QDPRLFAE	MEROPS:M10.008	Endopeptidase (input)	-22.83	MEROPS score threshold (-26,58)	54	53.97
e18732	P01833	604	639	N-terminus	MMP9 (P14780; MMP9_HUMAN)	QDPRLFAE	MEROPS:M10.004	Endopeptidase (input)	-23.25	MEROPS score threshold (-24,54)	63	63.68
e18732	P01833	604	639	N-terminus	PLG (P00747; PLMN_HUMAN)	QDPRLFAE	MEROPS:S01.233	Endopeptidase (input)	-21.07	MEROPS score threshold (-22,58)	70	94.16
e18732	P01833	604	639	N-terminus	TMPRSS7 (Q7RTY8; TMPS7_HUMAN)	QDPRLFAE	MEROPS:S01.072	Endopeptidase (input)	-22.86	MEROPS score threshold (-22,87)	64	94.17
e18732	P01833	604	639	N-terminus	Try3 (P08426; TRY3_RAT)	QDPRLFAE	MEROPS:S01.151	Endopeptidase (input)	-19.79	MEROPS score threshold (-21,71)	78	92.67
e19446	P01833	605	643	C-terminus	CAPN1 (P07384; CAN1_HUMAN)	LVSTLVPL	MEROPS:C02.001	Endopeptidase (input)	-20.07	MEROPS score threshold (-24,18)	84	58.33
e19446	P01833	605	643	C-terminus	CAPN2 (P17655; CAN2_HUMAN)	LVSTLVPL	MEROPS:C02.002	Endopeptidase (input)	-20.84	MEROPS score threshold (-24,15)	57	57.87
e19446	P01833	605	643	C-terminus	CASP1 (P29466; CASP1_HUMAN)	LVSTLVPL	MEROPS:C14.001	Endopeptidase (input)	-20.47	MEROPS score threshold (-22,04)	95	96.19
e19446	P01833	605	643	C-terminus	CTSB (P07858; CATB_HUMAN)	LVSTLVPL	MEROPS:C01.060	Endopeptidase (input)	-20.98	MEROPS score threshold (-23,76)	79	80.99
e19446	P01833	605	643	C-terminus	CTSD (P07339; CATD_HUMAN)	LVSTLVPL	MEROPS:A01.009	Endopeptidase (input)	-22.38	MEROPS score threshold (-22,64)	79	84.74
e19446	P01833	605	643	C-terminus	CTSE (P14091; CATE_HUMAN)	LVSTLVPL	MEROPS:A01.010	Endopeptidase (input)	-22.24	MEROPS score threshold (-22,27)	71	87.48
e19446	P01833	605	643	C-terminus	CTSG (P08311; CATG_HUMAN)	LVSTLVPL	MEROPS:S01.133	Endopeptidase (input)	-23.68	MEROPS score threshold (-24,91)	63	78.25
e19446	P01833	605	643	C-terminus	CTSK (P43235; CATK_HUMAN)	LVSTLVPL	MEROPS:C01.036	Endopeptidase (input)	-25.74	MEROPS score threshold (-25,77)	57	76.57
e19446	P01833	605	643	C-terminus	CTSL (P07711; CATL1_HUMAN)	LVSTLVPL	MEROPS:C01.032	Endopeptidase (input)	-24.28	MEROPS score threshold (-25,1)	68	62.99
e19446	P01833	605	643	C-terminus	CTSS (P25774; CATS_HUMAN)	LVSTLVPL	MEROPS:C01.034	Endopeptidase (input)	-24.11	MEROPS score threshold (-25,53)	60	61.46
e19446	P01833	605	643	C-terminus	ELANE (P08246; ELNE_HUMAN)	LVSTLVPL	MEROPS:S01.131	Endopeptidase (input)	-21.81	MEROPS score threshold (-23,57)	77	77.82
e19446	P01833	605	643	C-terminus	HTRA2 (O43464; HTRA2_HUMAN)	LVSTLVPL	MEROPS:S01.278	Endopeptidase (input)	-20.21	MEROPS score threshold (-22,4)	64	94.69
e19446	P01833	605	643	C-terminus	KLK6 (Q92876; KLK6_HUMAN)	LVSTLVPL	MEROPS:S01.236	Endopeptidase (input)	-22.95	MEROPS score threshold (-23,61)	80	95.76
e19446	P01833	605	643	C-terminus	MEP1A (Q16819; MEP1A_HUMAN)	LVSTLVPL	MEROPS:M12.002	Endopeptidase (input)	-22.51	MEROPS score threshold (-23,48)	78	65.59
e19446	P01833	605	643	C-terminus	MMP12 (P39900; MMP12_HUMAN)	LVSTLVPL	MEROPS:M10.009	Endopeptidase (input)	-22.16	MEROPS score threshold (-22,75)	67	88.47
e19446	P01833	605	643	C-terminus	MMP13 (P45452; MMP13_HUMAN)	LVSTLVPL	MEROPS:M10.013	Endopeptidase (input)	-22.57	MEROPS score threshold (-23,33)	70	93.66
e19446	P01833	605	643	C-terminus	MMP14 (P50281; MMP14_HUMAN)	LVSTLVPL	MEROPS:M10.014	Endopeptidase (input)	-20.51	MEROPS score threshold (-22,96)	75	80.66
e19446	P01833	605	643	C-terminus	MMP2 (P08253; MMP2_HUMAN)	LVSTLVPL	MEROPS:M10.003	Endopeptidase (input)	-20.14	MEROPS score threshold (-22,7)	76	86.88
e19446	P01833	605	643	C-terminus	MMP25 (Q9NPA2; MMP25_HUMAN)	LVSTLVPL	MEROPS:M10.024	Endopeptidase (input)	-21.04	MEROPS score threshold (-24,46)	28	82.71
e19446	P01833	605	643	C-terminus	MMP3 (P08254; MMP3_HUMAN)	LVSTLVPL	MEROPS:M10.005	Endopeptidase (input)	-21.98	MEROPS score threshold (-23,35)	70	79.35
e19446	P01833	605	643	C-terminus	MMP7 (P09237; MMP7_HUMAN)	LVSTLVPL	MEROPS:M10.008	Endopeptidase (input)	-21	MEROPS score threshold (-26,58)	54	53.97
e19446	P01833	605	643	C-terminus	MMP8 (P22894; MMP8_HUMAN)	LVSTLVPL	MEROPS:M10.002	Endopeptidase (input)	-20.93	MEROPS score threshold (-22,73)	38	90.6
e19446	P01833	605	643	C-terminus	MMP9 (P14780; MMP9_HUMAN)	LVSTLVPL	MEROPS:M10.004	Endopeptidase (input)	-21.07	MEROPS score threshold (-24,54)	63	63.68
e19446	P01833	605	643	C-terminus	PGA3 (P0DJD8; PEPA3_HUMAN)	LVSTLVPL	MEROPS:A01.001	Endopeptidase (input)	-22.48	MEROPS score threshold (-24,17)	72	49.97
e19446	P01833	605	643	N-terminus	ADAMTS4 (O75173; ATS4_HUMAN)	DPRLFAEE	MEROPS:M12.221	Endopeptidase (input)	-22.07	MEROPS score threshold (-23,05)	94	85.47
e19446	P01833	605	643	N-terminus	CTSB (P07858; CATB_HUMAN)	DPRLFAEE	MEROPS:C01.060	Endopeptidase (input)	-23.26	MEROPS score threshold (-23,76)	79	80.99
e19446	P01833	605	643	N-terminus	CTSD (P07339; CATD_HUMAN)	DPRLFAEE	MEROPS:A01.009	Endopeptidase (input)	-19.26	MEROPS score threshold (-22,64)	79	84.74
e19446	P01833	605	643	N-terminus	CTSE (P14091; CATE_HUMAN)	DPRLFAEE	MEROPS:A01.010	Endopeptidase (input)	-20.41	MEROPS score threshold (-22,27)	71	87.48
e19446	P01833	605	643	N-terminus	CTSG (P08311; CATG_HUMAN)	DPRLFAEE	MEROPS:S01.133	Endopeptidase (input)	-24.55	MEROPS score threshold (-24,91)	63	78.25
e19446	P01833	605	643	N-terminus	MEP1A (Q16819; MEP1A_HUMAN)	DPRLFAEE	MEROPS:M12.002	Endopeptidase (input)	-23.16	MEROPS score threshold (-23,48)	78	65.59
e19446	P01833	605	643	N-terminus	MME (P08473; NEP_HUMAN)	DPRLFAEE	MEROPS:M13.001	Endopeptidase (input)	-23.35	MEROPS score threshold (-24,37)	58	87.21
e19446	P01833	605	643	N-terminus	MMP13 (P45452; MMP13_HUMAN)	DPRLFAEE	MEROPS:M10.013	Endopeptidase (input)	-21.96	MEROPS score threshold (-23,33)	70	93.66
e19446	P01833	605	643	N-terminus	MMP14 (P50281; MMP14_HUMAN)	DPRLFAEE	MEROPS:M10.014	Endopeptidase (input)	-21.78	MEROPS score threshold (-22,96)	75	80.66
e19446	P01833	605	643	N-terminus	MMP2 (P08253; MMP2_HUMAN)	DPRLFAEE	MEROPS:M10.003	Endopeptidase (input)	-22.69	MEROPS score threshold (-22,7)	76	86.88
e19446	P01833	605	643	N-terminus	MMP25 (Q9NPA2; MMP25_HUMAN)	DPRLFAEE	MEROPS:M10.024	Endopeptidase (input)	-24.31	MEROPS score threshold (-24,46)	28	82.71
e19446	P01833	605	643	N-terminus	MMP3 (P08254; MMP3_HUMAN)	DPRLFAEE	MEROPS:M10.005	Endopeptidase (input)	-21.26	MEROPS score threshold (-23,35)	70	79.35
e19446	P01833	605	643	N-terminus	MMP7 (P09237; MMP7_HUMAN)	DPRLFAEE	MEROPS:M10.008	Endopeptidase (input)	-21.5	MEROPS score threshold (-26,58)	54	53.97
e19446	P01833	605	643	N-terminus	MMP8 (P22894; MMP8_HUMAN)	DPRLFAEE	MEROPS:M10.002	Endopeptidase (input)	-21.34	MEROPS score threshold (-22,73)	38	90.6
e19446	P01833	605	643	N-terminus	MMP9 (P14780; MMP9_HUMAN)	DPRLFAEE	MEROPS:M10.004	Endopeptidase (input)	-22.17	MEROPS score threshold (-24,54)	63	63.68
e19446	P01833	605	643	N-terminus	PGA3 (P0DJD8; PEPA3_HUMAN)	DPRLFAEE	MEROPS:A01.001	Endopeptidase (input)	-22.64	MEROPS score threshold (-24,17)	72	49.97
e20055	P01833	599	639	C-terminus	ADAM10 (O14672; ADA10_HUMAN)	SSRALVST	MEROPS:M12.210	Endopeptidase (input)	-17.58	99th percentile (-18,14)	35	99.86
e20055	P01833	599	639	C-terminus	ADAM17 (P78536; ADA17_HUMAN)	SSRALVST	MEROPS:M12.217	Endopeptidase (input)	-17.53	99th percentile (-19,15)	30	99.49
e20055	P01833	599	639	C-terminus	CAPN1 (P07384; CAN1_HUMAN)	SSRALVST	MEROPS:C02.001	Endopeptidase (input)	-21.75	MEROPS score threshold (-24,18)	84	58.33
e20055	P01833	599	639	C-terminus	CAPN2 (P17655; CAN2_HUMAN)	SSRALVST	MEROPS:C02.002	Endopeptidase (input)	-22.26	MEROPS score threshold (-24,15)	57	57.87
e20055	P01833	599	639	C-terminus	CTSB (P07858; CATB_HUMAN)	SSRALVST	MEROPS:C01.060	Endopeptidase (input)	-21.38	MEROPS score threshold (-23,76)	79	80.99
e20055	P01833	599	639	C-terminus	CTSD (P07339; CATD_HUMAN)	SSRALVST	MEROPS:A01.009	Endopeptidase (input)	-22.04	MEROPS score threshold (-22,64)	79	84.74
e20055	P01833	599	639	C-terminus	CTSE (P14091; CATE_HUMAN)	SSRALVST	MEROPS:A01.010	Endopeptidase (input)	-22.08	MEROPS score threshold (-22,27)	71	87.48
e20055	P01833	599	639	C-terminus	KLK4 (Q9Y5K2; KLK4_HUMAN)	SSRALVST	MEROPS:S01.251	Endopeptidase (input)	-22.35	MEROPS score threshold (-22,45)	74	95.82
e20055	P01833	599	639	C-terminus	MEP1A (Q16819; MEP1A_HUMAN)	SSRALVST	MEROPS:M12.002	Endopeptidase (input)	-23.25	MEROPS score threshold (-23,48)	78	65.59
e20055	P01833	599	639	C-terminus	MME (P08473; NEP_HUMAN)	SSRALVST	MEROPS:M13.001	Endopeptidase (input)	-24.25	MEROPS score threshold (-24,37)	58	87.21
e20055	P01833	599	639	C-terminus	MMP12 (P39900; MMP12_HUMAN)	SSRALVST	MEROPS:M10.009	Endopeptidase (input)	-22.71	MEROPS score threshold (-22,75)	67	88.47
e20055	P01833	599	639	C-terminus	MMP13 (P45452; MMP13_HUMAN)	SSRALVST	MEROPS:M10.013	Endopeptidase (input)	-21.8	MEROPS score threshold (-23,33)	70	93.66
e20055	P01833	599	639	C-terminus	MMP14 (P50281; MMP14_HUMAN)	SSRALVST	MEROPS:M10.014	Endopeptidase (input)	-18.7	MEROPS score threshold (-22,96)	75	80.66
e20055	P01833	599	639	C-terminus	MMP2 (P08253; MMP2_HUMAN)	SSRALVST	MEROPS:M10.003	Endopeptidase (input)	-19.07	MEROPS score threshold (-22,7)	76	86.88
e20055	P01833	599	639	C-terminus	MMP25 (Q9NPA2; MMP25_HUMAN)	SSRALVST	MEROPS:M10.024	Endopeptidase (input)	-18.78	MEROPS score threshold (-24,46)	28	82.71
e20055	P01833	599	639	C-terminus	MMP3 (P08254; MMP3_HUMAN)	SSRALVST	MEROPS:M10.005	Endopeptidase (input)	-20.8	MEROPS score threshold (-23,35)	70	79.35
e20055	P01833	599	639	C-terminus	MMP7 (P09237; MMP7_HUMAN)	SSRALVST	MEROPS:M10.008	Endopeptidase (input)	-22.09	MEROPS score threshold (-26,58)	54	53.97
e20055	P01833	599	639	C-terminus	MMP8 (P22894; MMP8_HUMAN)	SSRALVST	MEROPS:M10.002	Endopeptidase (input)	-19.27	MEROPS score threshold (-22,73)	38	90.6
e20055	P01833	599	639	C-terminus	MMP9 (P14780; MMP9_HUMAN)	SSRALVST	MEROPS:M10.004	Endopeptidase (input)	-20	MEROPS score threshold (-24,54)	63	63.68
e20055	P01833	599	639	C-terminus	PGA3 (P0DJD8; PEPA3_HUMAN)	SSRALVST	MEROPS:A01.001	Endopeptidase (input)	-22.49	MEROPS score threshold (-24,17)	72	49.97
e20055	P01833	599	639	N-terminus	CTSL (P07711; CATL1_HUMAN)	ENKAIQDP	MEROPS:C01.032	Endopeptidase (input)	-23.87	MEROPS score threshold (-25,1)	68	62.99
e20055	P01833	599	639	N-terminus	CTSS (P25774; CATS_HUMAN)	ENKAIQDP	MEROPS:C01.034	Endopeptidase (input)	-25.45	MEROPS score threshold (-25,53)	60	61.46
e20055	P01833	599	639	N-terminus	MMP2 (P08253; MMP2_HUMAN)	ENKAIQDP	MEROPS:M10.003	Endopeptidase (input)	-22.08	MEROPS score threshold (-22,7)	76	86.88
e20055	P01833	599	639	N-terminus	MMP25 (Q9NPA2; MMP25_HUMAN)	ENKAIQDP	MEROPS:M10.024	Endopeptidase (input)	-22.37	MEROPS score threshold (-24,46)	28	82.71
e20055	P01833	599	639	N-terminus	MMP7 (P09237; MMP7_HUMAN)	ENKAIQDP	MEROPS:M10.008	Endopeptidase (input)	-23.41	MEROPS score threshold (-26,58)	54	53.97
e20055	P01833	599	639	N-terminus	MMP9 (P14780; MMP9_HUMAN)	ENKAIQDP	MEROPS:M10.004	Endopeptidase (input)	-23.42	MEROPS score threshold (-24,54)	63	63.68
e20055	P01833	599	639	N-terminus	PGA3 (P0DJD8; PEPA3_HUMAN)	ENKAIQDP	MEROPS:A01.001	Endopeptidase (input)	-23.73	MEROPS score threshold (-24,17)	72	49.97
e20317	P01833	598	640	C-terminus	CAPN1 (P07384; CAN1_HUMAN)	SRALVSTL	MEROPS:C02.001	Endopeptidase (input)	-22.47	MEROPS score threshold (-24,18)	84	58.33
e20317	P01833	598	640	C-terminus	CAPN2 (P17655; CAN2_HUMAN)	SRALVSTL	MEROPS:C02.002	Endopeptidase (input)	-23.04	MEROPS score threshold (-24,15)	57	57.87
e20317	P01833	598	640	C-terminus	CMA1 (P23946; CMA1_HUMAN)	SRALVSTL	MEROPS:S01.140	Endopeptidase (input)	-21.71	MEROPS score threshold (-23,04)	93	95.34
e20317	P01833	598	640	C-terminus	CTSB (P07858; CATB_HUMAN)	SRALVSTL	MEROPS:C01.060	Endopeptidase (input)	-23.09	MEROPS score threshold (-23,76)	79	80.99
e20317	P01833	598	640	C-terminus	CTSD (P07339; CATD_HUMAN)	SRALVSTL	MEROPS:A01.009	Endopeptidase (input)	-20.24	MEROPS score threshold (-22,64)	79	84.74
e20317	P01833	598	640	C-terminus	CTSE (P14091; CATE_HUMAN)	SRALVSTL	MEROPS:A01.010	Endopeptidase (input)	-18.59	MEROPS score threshold (-22,27)	71	87.48
e20317	P01833	598	640	C-terminus	CTSG (P08311; CATG_HUMAN)	SRALVSTL	MEROPS:S01.133	Endopeptidase (input)	-23.41	MEROPS score threshold (-24,91)	63	78.25
e20317	P01833	598	640	C-terminus	GZMM (P51124; GRAM_HUMAN)	SRALVSTL	MEROPS:S01.139	Endopeptidase (input)	-20.83	MEROPS score threshold (-21,93)	74	92.47
e20317	P01833	598	640	C-terminus	HPN (P05981; HEPS_HUMAN)	SRALVSTL	MEROPS:S01.224	Endopeptidase (input)	-22.09	MEROPS score threshold (-22,19)	66	98.56
e20317	P01833	598	640	C-terminus	MEP1A (Q16819; MEP1A_HUMAN)	SRALVSTL	MEROPS:M12.002	Endopeptidase (input)	-20.88	MEROPS score threshold (-23,48)	78	65.59
e20317	P01833	598	640	C-terminus	MME (P08473; NEP_HUMAN)	SRALVSTL	MEROPS:M13.001	Endopeptidase (input)	-24.03	MEROPS score threshold (-24,37)	58	87.21
e20317	P01833	598	640	C-terminus	MMP3 (P08254; MMP3_HUMAN)	SRALVSTL	MEROPS:M10.005	Endopeptidase (input)	-22.48	MEROPS score threshold (-23,35)	70	79.35
e20317	P01833	598	640	C-terminus	MMP7 (P09237; MMP7_HUMAN)	SRALVSTL	MEROPS:M10.008	Endopeptidase (input)	-23.05	MEROPS score threshold (-26,58)	54	53.97
e20317	P01833	598	640	C-terminus	MMP9 (P14780; MMP9_HUMAN)	SRALVSTL	MEROPS:M10.004	Endopeptidase (input)	-23.27	MEROPS score threshold (-24,54)	63	63.68
e20317	P01833	598	640	C-terminus	PGA3 (P0DJD8; PEPA3_HUMAN)	SRALVSTL	MEROPS:A01.001	Endopeptidase (input)	-22.97	MEROPS score threshold (-24,17)	72	49.97
e20317	P01833	598	640	C-terminus	TMPRSS7 (Q7RTY8; TMPS7_HUMAN)	SRALVSTL	MEROPS:S01.072	Endopeptidase (input)	-21.78	MEROPS score threshold (-22,87)	64	94.17
e20317	P01833	598	640	N-terminus	CAPN1 (P07384; CAN1_HUMAN)	IENKAIQD	MEROPS:C02.001	Endopeptidase (input)	-23.83	MEROPS score threshold (-24,18)	84	58.33
e20317	P01833	598	640	N-terminus	GZMA (P12544; GRAA_HUMAN)	IENKAIQD	MEROPS:S01.135	Endopeptidase (input)	-19.8	MEROPS score threshold (-21,78)	80	94.96
e20317	P01833	598	640	N-terminus	PGA3 (P0DJD8; PEPA3_HUMAN)	IENKAIQD	MEROPS:A01.001	Endopeptidase (input)	-23.25	MEROPS score threshold (-24,17)	72	49.97
e20317	P01833	598	640	N-terminus	PLG (P00747; PLMN_HUMAN)	IENKAIQD	MEROPS:S01.233	Endopeptidase (input)	-20.89	MEROPS score threshold (-22,58)	70	94.16
e20317	P01833	598	640	N-terminus	Try3 (P08426; TRY3_RAT)	IENKAIQD	MEROPS:S01.151	Endopeptidase (input)	-19.92	MEROPS score threshold (-21,71)	78	92.67
_____________________________________________________________________
Generated by http://proteasix.cs.manchester.ac.uk
