# Supplementary material for: Associations of urinary polymeric immunoglobulin receptor peptides in the context of cardio-renal syndrome
Source: Sci Rep. 2020 May 19;10:8291. doi: 10.1038/s41598-020-65154-2 (PMC7237418; doi:10.1038/s41598-020-65154-2)
Supplement: Supplementary file 3 — Supplementary table 2. [file 41598_2020_65154_MOESM3_ESM.xlsx]

## Sheet: Summary
Proteases	ADPKD	MCD	MGN	IgAN	FSGS	Vasculitis	Nephritis	Nephrosclerosis	DKD
CTSB		x
CTSD		x
CTSE		x
MEP1A		x
MMP13			x
MMP14			x
MMP3			x		x
MMP7		x	x	x	x		x	x
MMP9	x		x				x		x
PGA3		x				x

## Sheet: ADPKD
Peptide ID	Parent Protein AC from input	Start amino acid	End amino acid	N or C-terminus	Protease Human	Cleavage site	Source	Plausible proteolysis	Probability Calculated	Threshold applied (value)	Sensitivity	Specificity
e08154	P01833	576	592	C-terminus	CTSK (P43235; CATK_HUMAN)	SGFREIEN	MEROPS:C01.036	Endopeptidase (input)	-21.91	MEROPS score threshold (-25,77)	57	76.57
e08154	P01833	576	592	C-terminus	CTSL (P07711; CATL1_HUMAN)	SGFREIEN	MEROPS:C01.032	Endopeptidase (input)	-22.64	MEROPS score threshold (-25,1)	68	62.99
e08154	P01833	576	592	C-terminus	CTSS (P25774; CATS_HUMAN)	SGFREIEN	MEROPS:C01.034	Endopeptidase (input)	-23.27	MEROPS score threshold (-25,53)	60	61.46
e08154	P01833	576	592	C-terminus	GZMA (P12544; GRAA_HUMAN)	SGFREIEN	MEROPS:S01.135	Endopeptidase (input)	-21.76	MEROPS score threshold (-21,78)	80	94.96
e08154	P01833	576	592	C-terminus	KLK6 (Q92876; KLK6_HUMAN)	SGFREIEN	MEROPS:S01.236	Endopeptidase (input)	-22.05	MEROPS score threshold (-23,61)	80	95.76
e08154	P01833	576	592	C-terminus	MEP1A (Q16819; MEP1A_HUMAN)	SGFREIEN	MEROPS:M12.002	Endopeptidase (input)	-22.11	MEROPS score threshold (-23,48)	78	65.59
e08154	P01833	576	592	C-terminus	PLG (P00747; PLMN_HUMAN)	SGFREIEN	MEROPS:S01.233	Endopeptidase (input)	-21.92	MEROPS score threshold (-22,58)	70	94.16
e08154	P01833	576	592	C-terminus	Try3 (P08426; TRY3_RAT)	SGFREIEN	MEROPS:S01.151	Endopeptidase (input)	-20.41	MEROPS score threshold (-21,71)	78	92.67
e08154	P01833	576	592	N-terminus	CAPN1 (P07384; CAN1_HUMAN)	DVSLAKAD	MEROPS:C02.001	Endopeptidase (input)	-22.58	MEROPS score threshold (-24,18)	84	58.33
e08154	P01833	576	592	N-terminus	CAPN2 (P17655; CAN2_HUMAN)	DVSLAKAD	MEROPS:C02.002	Endopeptidase (input)	-22.5	MEROPS score threshold (-24,15)	57	57.87
e08154	P01833	576	592	N-terminus	CASP1 (P29466; CASP1_HUMAN)	DVSLAKAD	MEROPS:C14.001	Endopeptidase (input)	-20.78	MEROPS score threshold (-22,04)	95	96.19
e08154	P01833	576	592	N-terminus	CTSB (P07858; CATB_HUMAN)	DVSLAKAD	MEROPS:C01.060	Endopeptidase (input)	-23.64	MEROPS score threshold (-23,76)	79	80.99
e08154	P01833	576	592	N-terminus	CTSD (P07339; CATD_HUMAN)	DVSLAKAD	MEROPS:A01.009	Endopeptidase (input)	-19.04	MEROPS score threshold (-22,64)	79	84.74
e08154	P01833	576	592	N-terminus	CTSE (P14091; CATE_HUMAN)	DVSLAKAD	MEROPS:A01.010	Endopeptidase (input)	-18.84	MEROPS score threshold (-22,27)	71	87.48
e08154	P01833	576	592	N-terminus	CTSG (P08311; CATG_HUMAN)	DVSLAKAD	MEROPS:S01.133	Endopeptidase (input)	-20.28	MEROPS score threshold (-24,91)	63	78.25
e08154	P01833	576	592	N-terminus	CTSL (P07711; CATL1_HUMAN)	DVSLAKAD	MEROPS:C01.032	Endopeptidase (input)	-23.81	MEROPS score threshold (-25,1)	68	62.99
e08154	P01833	576	592	N-terminus	CTSS (P25774; CATS_HUMAN)	DVSLAKAD	MEROPS:C01.034	Endopeptidase (input)	-22.7	MEROPS score threshold (-25,53)	60	61.46
e08154	P01833	576	592	N-terminus	GZMM (P51124; GRAM_HUMAN)	DVSLAKAD	MEROPS:S01.139	Endopeptidase (input)	-20.79	MEROPS score threshold (-21,93)	74	92.47
e08154	P01833	576	592	N-terminus	MEP1A (Q16819; MEP1A_HUMAN)	DVSLAKAD	MEROPS:M12.002	Endopeptidase (input)	-22.32	MEROPS score threshold (-23,48)	78	65.59
e08154	P01833	576	592	N-terminus	MMP13 (P45452; MMP13_HUMAN)	DVSLAKAD	MEROPS:M10.013	Endopeptidase (input)	-23.32	MEROPS score threshold (-23,33)	70	93.66
e08154	P01833	576	592	N-terminus	MMP2 (P08253; MMP2_HUMAN)	DVSLAKAD	MEROPS:M10.003	Endopeptidase (input)	-21.07	MEROPS score threshold (-22,7)	76	86.88
e08154	P01833	576	592	N-terminus	MMP25 (Q9NPA2; MMP25_HUMAN)	DVSLAKAD	MEROPS:M10.024	Endopeptidase (input)	-22.55	MEROPS score threshold (-24,46)	28	82.71
e08154	P01833	576	592	N-terminus	MMP3 (P08254; MMP3_HUMAN)	DVSLAKAD	MEROPS:M10.005	Endopeptidase (input)	-20.56	MEROPS score threshold (-23,35)	70	79.35
e08154	P01833	576	592	N-terminus	MMP7 (P09237; MMP7_HUMAN)	DVSLAKAD	MEROPS:M10.008	Endopeptidase (input)	-24.15	MEROPS score threshold (-26,58)	54	53.97
e08154	P01833	576	592	N-terminus	MMP8 (P22894; MMP8_HUMAN)	DVSLAKAD	MEROPS:M10.002	Endopeptidase (input)	-22.1	MEROPS score threshold (-22,73)	38	90.6
e08154	P01833	576	592	N-terminus	MMP9 (P14780; MMP9_HUMAN)	DVSLAKAD	MEROPS:M10.004	Endopeptidase (input)	-22.05	MEROPS score threshold (-24,54)	63	63.68
e08154	P01833	576	592	N-terminus	PGA3 (P0DJD8; PEPA3_HUMAN)	DVSLAKAD	MEROPS:A01.001	Endopeptidase (input)	-21	MEROPS score threshold (-24,17)	72	49.97
e12344	P01833	605	626	C-terminus	CAPN1 (P07384; CAN1_HUMAN)	ASVDSGSS	MEROPS:C02.001	Endopeptidase (input)	-21.15	MEROPS score threshold (-24,18)	84	58.33
e12344	P01833	605	626	C-terminus	CAPN2 (P17655; CAN2_HUMAN)	ASVDSGSS	MEROPS:C02.002	Endopeptidase (input)	-20.81	MEROPS score threshold (-24,15)	57	57.87
e12344	P01833	605	626	C-terminus	CASP1 (P29466; CASP1_HUMAN)	ASVDSGSS	MEROPS:C14.001	Endopeptidase (input)	-16.62	MEROPS score threshold (-22,04)	95	96.19
e12344	P01833	605	626	C-terminus	CASP2 (P42575; CASP2_HUMAN)	ASVDSGSS	MEROPS:C14.006	Endopeptidase (input)	-15.71	MEROPS score threshold (-19,18)	58	99.73
e12344	P01833	605	626	C-terminus	CASP3 (P42574; CASP3_HUMAN)	ASVDSGSS	MEROPS:C14.003	Endopeptidase (input)	-15.69	MEROPS score threshold (-19,97)	73	99.25
e12344	P01833	605	626	C-terminus	CASP6 (P55212; CASP6_HUMAN)	ASVDSGSS	MEROPS:C14.005	Endopeptidase (input)	-16.03	MEROPS score threshold (-19,65)	66	99.48
e12344	P01833	605	626	C-terminus	CASP7 (P55210; CASP7_HUMAN)	ASVDSGSS	MEROPS:C14.004	Endopeptidase (input)	-16.52	MEROPS score threshold (-19,92)	42	99.55
e12344	P01833	605	626	C-terminus	CASP8 (Q14790; CASP8_HUMAN)	ASVDSGSS	MEROPS:C14.009	Endopeptidase (input)	-14.47	MEROPS score threshold (-19,04)	38	99.69
e12344	P01833	605	626	C-terminus	CTSB (P07858; CATB_HUMAN)	ASVDSGSS	MEROPS:C01.060	Endopeptidase (input)	-21.37	MEROPS score threshold (-23,76)	79	80.99
e12344	P01833	605	626	C-terminus	CTSD (P07339; CATD_HUMAN)	ASVDSGSS	MEROPS:A01.009	Endopeptidase (input)	-21.88	MEROPS score threshold (-22,64)	79	84.74
e12344	P01833	605	626	C-terminus	CTSG (P08311; CATG_HUMAN)	ASVDSGSS	MEROPS:S01.133	Endopeptidase (input)	-23.73	MEROPS score threshold (-24,91)	63	78.25
e12344	P01833	605	626	C-terminus	CTSK (P43235; CATK_HUMAN)	ASVDSGSS	MEROPS:C01.036	Endopeptidase (input)	-22.83	MEROPS score threshold (-25,77)	57	76.57
e12344	P01833	605	626	C-terminus	CTSL (P07711; CATL1_HUMAN)	ASVDSGSS	MEROPS:C01.032	Endopeptidase (input)	-19.49	MEROPS score threshold (-25,1)	68	62.99
e12344	P01833	605	626	C-terminus	CTSS (P25774; CATS_HUMAN)	ASVDSGSS	MEROPS:C01.034	Endopeptidase (input)	-19.19	MEROPS score threshold (-25,53)	60	61.46
e12344	P01833	605	626	C-terminus	GZMB (P10144; GRAB_HUMAN)	ASVDSGSS	MEROPS:S01.010	Endopeptidase (input)	-16.84	MEROPS score threshold (-21,02)	78	97.16
e12344	P01833	605	626	C-terminus	KLK3 (P07288; KLK3_HUMAN)	ASVDSGSS	MEROPS:S01.162	Endopeptidase (input)	-19.74	MEROPS score threshold (-22,71)	35	97.89
e12344	P01833	605	626	C-terminus	MEP1A (Q16819; MEP1A_HUMAN)	ASVDSGSS	MEROPS:M12.002	Endopeptidase (input)	-21.5	MEROPS score threshold (-23,48)	78	65.59
e12344	P01833	605	626	C-terminus	MMP14 (P50281; MMP14_HUMAN)	ASVDSGSS	MEROPS:M10.014	Endopeptidase (input)	-22.36	MEROPS score threshold (-22,96)	75	80.66
e12344	P01833	605	626	C-terminus	MMP25 (Q9NPA2; MMP25_HUMAN)	ASVDSGSS	MEROPS:M10.024	Endopeptidase (input)	-22.99	MEROPS score threshold (-24,46)	28	82.71
e12344	P01833	605	626	C-terminus	MMP9 (P14780; MMP9_HUMAN)	ASVDSGSS	MEROPS:M10.004	Endopeptidase (input)	-23.45	MEROPS score threshold (-24,54)	63	63.68
e12344	P01833	605	626	C-terminus	PGA3 (P0DJD8; PEPA3_HUMAN)	ASVDSGSS	MEROPS:A01.001	Endopeptidase (input)	-23.23	MEROPS score threshold (-24,17)	72	49.97
e12344	P01833	605	626	N-terminus	ADAMTS4 (O75173; ATS4_HUMAN)	DPRLFAEE	MEROPS:M12.221	Endopeptidase (input)	-22.07	MEROPS score threshold (-23,05)	94	85.47
e12344	P01833	605	626	N-terminus	CTSB (P07858; CATB_HUMAN)	DPRLFAEE	MEROPS:C01.060	Endopeptidase (input)	-23.26	MEROPS score threshold (-23,76)	79	80.99
e12344	P01833	605	626	N-terminus	CTSD (P07339; CATD_HUMAN)	DPRLFAEE	MEROPS:A01.009	Endopeptidase (input)	-19.26	MEROPS score threshold (-22,64)	79	84.74
e12344	P01833	605	626	N-terminus	CTSE (P14091; CATE_HUMAN)	DPRLFAEE	MEROPS:A01.010	Endopeptidase (input)	-20.41	MEROPS score threshold (-22,27)	71	87.48
e12344	P01833	605	626	N-terminus	CTSG (P08311; CATG_HUMAN)	DPRLFAEE	MEROPS:S01.133	Endopeptidase (input)	-24.55	MEROPS score threshold (-24,91)	63	78.25
e12344	P01833	605	626	N-terminus	MEP1A (Q16819; MEP1A_HUMAN)	DPRLFAEE	MEROPS:M12.002	Endopeptidase (input)	-23.16	MEROPS score threshold (-23,48)	78	65.59
e12344	P01833	605	626	N-terminus	MME (P08473; NEP_HUMAN)	DPRLFAEE	MEROPS:M13.001	Endopeptidase (input)	-23.35	MEROPS score threshold (-24,37)	58	87.21
e12344	P01833	605	626	N-terminus	MMP13 (P45452; MMP13_HUMAN)	DPRLFAEE	MEROPS:M10.013	Endopeptidase (input)	-21.96	MEROPS score threshold (-23,33)	70	93.66
e12344	P01833	605	626	N-terminus	MMP14 (P50281; MMP14_HUMAN)	DPRLFAEE	MEROPS:M10.014	Endopeptidase (input)	-21.78	MEROPS score threshold (-22,96)	75	80.66
e12344	P01833	605	626	N-terminus	MMP2 (P08253; MMP2_HUMAN)	DPRLFAEE	MEROPS:M10.003	Endopeptidase (input)	-22.69	MEROPS score threshold (-22,7)	76	86.88
e12344	P01833	605	626	N-terminus	MMP25 (Q9NPA2; MMP25_HUMAN)	DPRLFAEE	MEROPS:M10.024	Endopeptidase (input)	-24.31	MEROPS score threshold (-24,46)	28	82.71
e12344	P01833	605	626	N-terminus	MMP3 (P08254; MMP3_HUMAN)	DPRLFAEE	MEROPS:M10.005	Endopeptidase (input)	-21.26	MEROPS score threshold (-23,35)	70	79.35
e12344	P01833	605	626	N-terminus	MMP7 (P09237; MMP7_HUMAN)	DPRLFAEE	MEROPS:M10.008	Endopeptidase (input)	-21.5	MEROPS score threshold (-26,58)	54	53.97
e12344	P01833	605	626	N-terminus	MMP8 (P22894; MMP8_HUMAN)	DPRLFAEE	MEROPS:M10.002	Endopeptidase (input)	-21.34	MEROPS score threshold (-22,73)	38	90.6
e12344	P01833	605	626	N-terminus	MMP9 (P14780; MMP9_HUMAN)	DPRLFAEE	MEROPS:M10.004	Endopeptidase (input)	-22.17	MEROPS score threshold (-24,54)	63	63.68
e12344	P01833	605	626	N-terminus	PGA3 (P0DJD8; PEPA3_HUMAN)	DPRLFAEE	MEROPS:A01.001	Endopeptidase (input)	-22.64	MEROPS score threshold (-24,17)	72	49.97
e15549	P01833	610	638	C-terminus	CAPN1 (P07384; CAN1_HUMAN)	GSSRALVS	MEROPS:C02.001	Endopeptidase (input)	-20.36	MEROPS score threshold (-24,18)	84	58.33
e15549	P01833	610	638	C-terminus	CAPN2 (P17655; CAN2_HUMAN)	GSSRALVS	MEROPS:C02.002	Endopeptidase (input)	-20.6	MEROPS score threshold (-24,15)	57	57.87
e15549	P01833	610	638	C-terminus	CTSB (P07858; CATB_HUMAN)	GSSRALVS	MEROPS:C01.060	Endopeptidase (input)	-20.8	MEROPS score threshold (-23,76)	79	80.99
e15549	P01833	610	638	C-terminus	CTSG (P08311; CATG_HUMAN)	GSSRALVS	MEROPS:S01.133	Endopeptidase (input)	-24.44	MEROPS score threshold (-24,91)	63	78.25
e15549	P01833	610	638	C-terminus	CTSK (P43235; CATK_HUMAN)	GSSRALVS	MEROPS:C01.036	Endopeptidase (input)	-24.55	MEROPS score threshold (-25,77)	57	76.57
e15549	P01833	610	638	C-terminus	CTSL (P07711; CATL1_HUMAN)	GSSRALVS	MEROPS:C01.032	Endopeptidase (input)	-23.68	MEROPS score threshold (-25,1)	68	62.99
e15549	P01833	610	638	C-terminus	CTSS (P25774; CATS_HUMAN)	GSSRALVS	MEROPS:C01.034	Endopeptidase (input)	-24.81	MEROPS score threshold (-25,53)	60	61.46
e15549	P01833	610	638	C-terminus	ELANE (P08246; ELNE_HUMAN)	GSSRALVS	MEROPS:S01.131	Endopeptidase (input)	-22.06	MEROPS score threshold (-23,57)	77	77.82
e15549	P01833	610	638	C-terminus	F2 (P00734; THRB_HUMAN)	GSSRALVS	MEROPS:S01.217	Endopeptidase (input)	-19	MEROPS score threshold (-21,09)	78	98.93
e15549	P01833	610	638	C-terminus	GZMA (P12544; GRAA_HUMAN)	GSSRALVS	MEROPS:S01.135	Endopeptidase (input)	-16.49	MEROPS score threshold (-21,78)	80	94.96
e15549	P01833	610	638	C-terminus	KLK2 (P20151; KLK2_HUMAN)	GSSRALVS	MEROPS:S01.161	Endopeptidase (input)	-15.62	99th percentile (-18,81)	25	99.81
e15549	P01833	610	638	C-terminus	KLK3 (P07288; KLK3_HUMAN)	GSSRALVS	MEROPS:S01.162	Endopeptidase (input)	-21.04	MEROPS score threshold (-22,71)	35	97.89
e15549	P01833	610	638	C-terminus	KLK4 (Q9Y5K2; KLK4_HUMAN)	GSSRALVS	MEROPS:S01.251	Endopeptidase (input)	-17.65	MEROPS score threshold (-22,45)	74	95.82
e15549	P01833	610	638	C-terminus	KLK5 (Q9Y337; KLK5_HUMAN)	GSSRALVS	MEROPS:S01.017	Endopeptidase (input)	-17.18	99th percentile (-19,33)	11	99.63
e15549	P01833	610	638	C-terminus	MEP1A (Q16819; MEP1A_HUMAN)	GSSRALVS	MEROPS:M12.002	Endopeptidase (input)	-21.71	MEROPS score threshold (-23,48)	78	65.59
e15549	P01833	610	638	C-terminus	MME (P08473; NEP_HUMAN)	GSSRALVS	MEROPS:M13.001	Endopeptidase (input)	-22.63	MEROPS score threshold (-24,37)	58	87.21
e15549	P01833	610	638	C-terminus	MMP13 (P45452; MMP13_HUMAN)	GSSRALVS	MEROPS:M10.013	Endopeptidase (input)	-23.11	MEROPS score threshold (-23,33)	70	93.66
e15549	P01833	610	638	C-terminus	MMP14 (P50281; MMP14_HUMAN)	GSSRALVS	MEROPS:M10.014	Endopeptidase (input)	-21.8	MEROPS score threshold (-22,96)	75	80.66
e15549	P01833	610	638	C-terminus	MMP2 (P08253; MMP2_HUMAN)	GSSRALVS	MEROPS:M10.003	Endopeptidase (input)	-22.24	MEROPS score threshold (-22,7)	76	86.88
e15549	P01833	610	638	C-terminus	MMP25 (Q9NPA2; MMP25_HUMAN)	GSSRALVS	MEROPS:M10.024	Endopeptidase (input)	-22.89	MEROPS score threshold (-24,46)	28	82.71
e15549	P01833	610	638	C-terminus	MMP3 (P08254; MMP3_HUMAN)	GSSRALVS	MEROPS:M10.005	Endopeptidase (input)	-21.9	MEROPS score threshold (-23,35)	70	79.35
e15549	P01833	610	638	C-terminus	MMP7 (P09237; MMP7_HUMAN)	GSSRALVS	MEROPS:M10.008	Endopeptidase (input)	-24.5	MEROPS score threshold (-26,58)	54	53.97
e15549	P01833	610	638	C-terminus	MMP8 (P22894; MMP8_HUMAN)	GSSRALVS	MEROPS:M10.002	Endopeptidase (input)	-21.89	MEROPS score threshold (-22,73)	38	90.6
e15549	P01833	610	638	C-terminus	MMP9 (P14780; MMP9_HUMAN)	GSSRALVS	MEROPS:M10.004	Endopeptidase (input)	-21.76	MEROPS score threshold (-24,54)	63	63.68
e15549	P01833	610	638	C-terminus	PGA3 (P0DJD8; PEPA3_HUMAN)	GSSRALVS	MEROPS:A01.001	Endopeptidase (input)	-22.32	MEROPS score threshold (-24,17)	72	49.97
e15549	P01833	610	638	C-terminus	PLG (P00747; PLMN_HUMAN)	GSSRALVS	MEROPS:S01.233	Endopeptidase (input)	-18.48	MEROPS score threshold (-22,58)	70	94.16
e15549	P01833	610	638	C-terminus	ST14 (Q9Y5Y6; ST14_HUMAN)	GSSRALVS	MEROPS:S01.302	Endopeptidase (input)	-19.38	MEROPS score threshold (-20,45)	60	99.34
e15549	P01833	610	638	C-terminus	TMPRSS11D (O60235; TM11D_HUMAN)	GSSRALVS	MEROPS:S01.047	Endopeptidase (input)	-18.54	99th percentile (-18,88)	---	99.72
e15549	P01833	610	638	C-terminus	TMPRSS11E (Q9UL52; TM11E_HUMAN)	GSSRALVS	MEROPS:S01.021	Endopeptidase (input)	-18.36	MEROPS score threshold (-20,04)	40	99.51
e15549	P01833	610	638	C-terminus	TMPRSS6 (Q8IU80; TMPS6_HUMAN)	GSSRALVS	MEROPS:S01.308	Endopeptidase (input)	-18.54	MEROPS score threshold (-20,95)	57	98.81
e15549	P01833	610	638	C-terminus	TMPRSS7 (Q7RTY8; TMPS7_HUMAN)	GSSRALVS	MEROPS:S01.072	Endopeptidase (input)	-19.4	MEROPS score threshold (-22,87)	64	94.17
e15549	P01833	610	638	C-terminus	Try3 (P08426; TRY3_RAT)	GSSRALVS	MEROPS:S01.151	Endopeptidase (input)	-18.97	MEROPS score threshold (-21,71)	78	92.67
e15549	P01833	610	638	N-terminus	CAPN1 (P07384; CAN1_HUMAN)	AEEKAVAD	MEROPS:C02.001	Endopeptidase (input)	-21.44	MEROPS score threshold (-24,18)	84	58.33
e15549	P01833	610	638	N-terminus	CAPN2 (P17655; CAN2_HUMAN)	AEEKAVAD	MEROPS:C02.002	Endopeptidase (input)	-21.11	MEROPS score threshold (-24,15)	57	57.87
e15549	P01833	610	638	N-terminus	CTSD (P07339; CATD_HUMAN)	AEEKAVAD	MEROPS:A01.009	Endopeptidase (input)	-21.62	MEROPS score threshold (-22,64)	79	84.74
e15549	P01833	610	638	N-terminus	CTSG (P08311; CATG_HUMAN)	AEEKAVAD	MEROPS:S01.133	Endopeptidase (input)	-22.68	MEROPS score threshold (-24,91)	63	78.25
e15549	P01833	610	638	N-terminus	CTSL (P07711; CATL1_HUMAN)	AEEKAVAD	MEROPS:C01.032	Endopeptidase (input)	-24.99	MEROPS score threshold (-25,1)	68	62.99
e15549	P01833	610	638	N-terminus	CTSS (P25774; CATS_HUMAN)	AEEKAVAD	MEROPS:C01.034	Endopeptidase (input)	-25	MEROPS score threshold (-25,53)	60	61.46
e15549	P01833	610	638	N-terminus	GZMA (P12544; GRAA_HUMAN)	AEEKAVAD	MEROPS:S01.135	Endopeptidase (input)	-20.34	MEROPS score threshold (-21,78)	80	94.96
e15549	P01833	610	638	N-terminus	GZMM (P51124; GRAM_HUMAN)	AEEKAVAD	MEROPS:S01.139	Endopeptidase (input)	-19.64	MEROPS score threshold (-21,93)	74	92.47
e15549	P01833	610	638	N-terminus	MEP1A (Q16819; MEP1A_HUMAN)	AEEKAVAD	MEROPS:M12.002	Endopeptidase (input)	-22.89	MEROPS score threshold (-23,48)	78	65.59
e15549	P01833	610	638	N-terminus	MMP12 (P39900; MMP12_HUMAN)	AEEKAVAD	MEROPS:M10.009	Endopeptidase (input)	-21.34	MEROPS score threshold (-22,75)	67	88.47
e15549	P01833	610	638	N-terminus	MMP3 (P08254; MMP3_HUMAN)	AEEKAVAD	MEROPS:M10.005	Endopeptidase (input)	-22.39	MEROPS score threshold (-23,35)	70	79.35
e15549	P01833	610	638	N-terminus	MMP7 (P09237; MMP7_HUMAN)	AEEKAVAD	MEROPS:M10.008	Endopeptidase (input)	-24.37	MEROPS score threshold (-26,58)	54	53.97
e15549	P01833	610	638	N-terminus	MMP9 (P14780; MMP9_HUMAN)	AEEKAVAD	MEROPS:M10.004	Endopeptidase (input)	-22.63	MEROPS score threshold (-24,54)	63	63.68
e15549	P01833	610	638	N-terminus	PGA3 (P0DJD8; PEPA3_HUMAN)	AEEKAVAD	MEROPS:A01.001	Endopeptidase (input)	-21.09	MEROPS score threshold (-24,17)	72	49.97
e15549	P01833	610	638	N-terminus	PLG (P00747; PLMN_HUMAN)	AEEKAVAD	MEROPS:S01.233	Endopeptidase (input)	-20.46	MEROPS score threshold (-22,58)	70	94.16
e15549	P01833	610	638	N-terminus	TMPRSS7 (Q7RTY8; TMPS7_HUMAN)	AEEKAVAD	MEROPS:S01.072	Endopeptidase (input)	-22.2	MEROPS score threshold (-22,87)	64	94.17
e15549	P01833	610	638	N-terminus	Try3 (P08426; TRY3_RAT)	AEEKAVAD	MEROPS:S01.151	Endopeptidase (input)	-18.08	MEROPS score threshold (-21,71)	78	92.67
e18732	P01833	604	639	C-terminus	ADAM10 (O14672; ADA10_HUMAN)	SSRALVST	MEROPS:M12.210	Endopeptidase (input)	-17.58	99th percentile (-18,14)	35	99.86
e18732	P01833	604	639	C-terminus	ADAM17 (P78536; ADA17_HUMAN)	SSRALVST	MEROPS:M12.217	Endopeptidase (input)	-17.53	99th percentile (-19,15)	30	99.49
e18732	P01833	604	639	C-terminus	CAPN1 (P07384; CAN1_HUMAN)	SSRALVST	MEROPS:C02.001	Endopeptidase (input)	-21.75	MEROPS score threshold (-24,18)	84	58.33
e18732	P01833	604	639	C-terminus	CAPN2 (P17655; CAN2_HUMAN)	SSRALVST	MEROPS:C02.002	Endopeptidase (input)	-22.26	MEROPS score threshold (-24,15)	57	57.87
e18732	P01833	604	639	C-terminus	CTSB (P07858; CATB_HUMAN)	SSRALVST	MEROPS:C01.060	Endopeptidase (input)	-21.38	MEROPS score threshold (-23,76)	79	80.99
e18732	P01833	604	639	C-terminus	CTSD (P07339; CATD_HUMAN)	SSRALVST	MEROPS:A01.009	Endopeptidase (input)	-22.04	MEROPS score threshold (-22,64)	79	84.74
e18732	P01833	604	639	C-terminus	CTSE (P14091; CATE_HUMAN)	SSRALVST	MEROPS:A01.010	Endopeptidase (input)	-22.08	MEROPS score threshold (-22,27)	71	87.48
e18732	P01833	604	639	C-terminus	KLK4 (Q9Y5K2; KLK4_HUMAN)	SSRALVST	MEROPS:S01.251	Endopeptidase (input)	-22.35	MEROPS score threshold (-22,45)	74	95.82
e18732	P01833	604	639	C-terminus	MEP1A (Q16819; MEP1A_HUMAN)	SSRALVST	MEROPS:M12.002	Endopeptidase (input)	-23.25	MEROPS score threshold (-23,48)	78	65.59
e18732	P01833	604	639	C-terminus	MME (P08473; NEP_HUMAN)	SSRALVST	MEROPS:M13.001	Endopeptidase (input)	-24.25	MEROPS score threshold (-24,37)	58	87.21
e18732	P01833	604	639	C-terminus	MMP12 (P39900; MMP12_HUMAN)	SSRALVST	MEROPS:M10.009	Endopeptidase (input)	-22.71	MEROPS score threshold (-22,75)	67	88.47
e18732	P01833	604	639	C-terminus	MMP13 (P45452; MMP13_HUMAN)	SSRALVST	MEROPS:M10.013	Endopeptidase (input)	-21.8	MEROPS score threshold (-23,33)	70	93.66
e18732	P01833	604	639	C-terminus	MMP14 (P50281; MMP14_HUMAN)	SSRALVST	MEROPS:M10.014	Endopeptidase (input)	-18.7	MEROPS score threshold (-22,96)	75	80.66
e18732	P01833	604	639	C-terminus	MMP2 (P08253; MMP2_HUMAN)	SSRALVST	MEROPS:M10.003	Endopeptidase (input)	-19.07	MEROPS score threshold (-22,7)	76	86.88
e18732	P01833	604	639	C-terminus	MMP25 (Q9NPA2; MMP25_HUMAN)	SSRALVST	MEROPS:M10.024	Endopeptidase (input)	-18.78	MEROPS score threshold (-24,46)	28	82.71
e18732	P01833	604	639	C-terminus	MMP3 (P08254; MMP3_HUMAN)	SSRALVST	MEROPS:M10.005	Endopeptidase (input)	-20.8	MEROPS score threshold (-23,35)	70	79.35
e18732	P01833	604	639	C-terminus	MMP7 (P09237; MMP7_HUMAN)	SSRALVST	MEROPS:M10.008	Endopeptidase (input)	-22.09	MEROPS score threshold (-26,58)	54	53.97
e18732	P01833	604	639	C-terminus	MMP8 (P22894; MMP8_HUMAN)	SSRALVST	MEROPS:M10.002	Endopeptidase (input)	-19.27	MEROPS score threshold (-22,73)	38	90.6
e18732	P01833	604	639	C-terminus	MMP9 (P14780; MMP9_HUMAN)	SSRALVST	MEROPS:M10.004	Endopeptidase (input)	-20	MEROPS score threshold (-24,54)	63	63.68
e18732	P01833	604	639	C-terminus	PGA3 (P0DJD8; PEPA3_HUMAN)	SSRALVST	MEROPS:A01.001	Endopeptidase (input)	-22.49	MEROPS score threshold (-24,17)	72	49.97
e18732	P01833	604	639	N-terminus	CAPN2 (P17655; CAN2_HUMAN)	QDPRLFAE	MEROPS:C02.002	Endopeptidase (input)	-23.85	MEROPS score threshold (-24,15)	57	57.87
e18732	P01833	604	639	N-terminus	CTSG (P08311; CATG_HUMAN)	QDPRLFAE	MEROPS:S01.133	Endopeptidase (input)	-23.2	MEROPS score threshold (-24,91)	63	78.25
e18732	P01833	604	639	N-terminus	CTSK (P43235; CATK_HUMAN)	QDPRLFAE	MEROPS:C01.036	Endopeptidase (input)	-24.04	MEROPS score threshold (-25,77)	57	76.57
e18732	P01833	604	639	N-terminus	F2 (P00734; THRB_HUMAN)	QDPRLFAE	MEROPS:S01.217	Endopeptidase (input)	-19.87	MEROPS score threshold (-21,09)	78	98.93
e18732	P01833	604	639	N-terminus	GZMK (P49863; GRAK_HUMAN)	QDPRLFAE	MEROPS:S01.146	Endopeptidase (input)	-17.79	MEROPS score threshold (-19,64)	3	99.93
e18732	P01833	604	639	N-terminus	GZMM (P51124; GRAM_HUMAN)	QDPRLFAE	MEROPS:S01.139	Endopeptidase (input)	-21.36	MEROPS score threshold (-21,93)	74	92.47
e18732	P01833	604	639	N-terminus	KLK6 (Q92876; KLK6_HUMAN)	QDPRLFAE	MEROPS:S01.236	Endopeptidase (input)	-21.58	MEROPS score threshold (-23,61)	80	95.76
e18732	P01833	604	639	N-terminus	MME (P08473; NEP_HUMAN)	QDPRLFAE	MEROPS:M13.001	Endopeptidase (input)	-23.09	MEROPS score threshold (-24,37)	58	87.21
e18732	P01833	604	639	N-terminus	MMP13 (P45452; MMP13_HUMAN)	QDPRLFAE	MEROPS:M10.013	Endopeptidase (input)	-22.43	MEROPS score threshold (-23,33)	70	93.66
e18732	P01833	604	639	N-terminus	MMP14 (P50281; MMP14_HUMAN)	QDPRLFAE	MEROPS:M10.014	Endopeptidase (input)	-21.05	MEROPS score threshold (-22,96)	75	80.66
e18732	P01833	604	639	N-terminus	MMP3 (P08254; MMP3_HUMAN)	QDPRLFAE	MEROPS:M10.005	Endopeptidase (input)	-23.26	MEROPS score threshold (-23,35)	70	79.35
e18732	P01833	604	639	N-terminus	MMP7 (P09237; MMP7_HUMAN)	QDPRLFAE	MEROPS:M10.008	Endopeptidase (input)	-22.83	MEROPS score threshold (-26,58)	54	53.97
e18732	P01833	604	639	N-terminus	MMP9 (P14780; MMP9_HUMAN)	QDPRLFAE	MEROPS:M10.004	Endopeptidase (input)	-23.25	MEROPS score threshold (-24,54)	63	63.68
e18732	P01833	604	639	N-terminus	PLG (P00747; PLMN_HUMAN)	QDPRLFAE	MEROPS:S01.233	Endopeptidase (input)	-21.07	MEROPS score threshold (-22,58)	70	94.16
e18732	P01833	604	639	N-terminus	TMPRSS7 (Q7RTY8; TMPS7_HUMAN)	QDPRLFAE	MEROPS:S01.072	Endopeptidase (input)	-22.86	MEROPS score threshold (-22,87)	64	94.17
e18732	P01833	604	639	N-terminus	Try3 (P08426; TRY3_RAT)	QDPRLFAE	MEROPS:S01.151	Endopeptidase (input)	-19.79	MEROPS score threshold (-21,71)	78	92.67
e20055	P01833	599	639	C-terminus	ADAM10 (O14672; ADA10_HUMAN)	SSRALVST	MEROPS:M12.210	Endopeptidase (input)	-17.58	99th percentile (-18,14)	35	99.86
e20055	P01833	599	639	C-terminus	ADAM17 (P78536; ADA17_HUMAN)	SSRALVST	MEROPS:M12.217	Endopeptidase (input)	-17.53	99th percentile (-19,15)	30	99.49
e20055	P01833	599	639	C-terminus	CAPN1 (P07384; CAN1_HUMAN)	SSRALVST	MEROPS:C02.001	Endopeptidase (input)	-21.75	MEROPS score threshold (-24,18)	84	58.33
e20055	P01833	599	639	C-terminus	CAPN2 (P17655; CAN2_HUMAN)	SSRALVST	MEROPS:C02.002	Endopeptidase (input)	-22.26	MEROPS score threshold (-24,15)	57	57.87
e20055	P01833	599	639	C-terminus	CTSB (P07858; CATB_HUMAN)	SSRALVST	MEROPS:C01.060	Endopeptidase (input)	-21.38	MEROPS score threshold (-23,76)	79	80.99
e20055	P01833	599	639	C-terminus	CTSD (P07339; CATD_HUMAN)	SSRALVST	MEROPS:A01.009	Endopeptidase (input)	-22.04	MEROPS score threshold (-22,64)	79	84.74
e20055	P01833	599	639	C-terminus	CTSE (P14091; CATE_HUMAN)	SSRALVST	MEROPS:A01.010	Endopeptidase (input)	-22.08	MEROPS score threshold (-22,27)	71	87.48
e20055	P01833	599	639	C-terminus	KLK4 (Q9Y5K2; KLK4_HUMAN)	SSRALVST	MEROPS:S01.251	Endopeptidase (input)	-22.35	MEROPS score threshold (-22,45)	74	95.82
e20055	P01833	599	639	C-terminus	MEP1A (Q16819; MEP1A_HUMAN)	SSRALVST	MEROPS:M12.002	Endopeptidase (input)	-23.25	MEROPS score threshold (-23,48)	78	65.59
e20055	P01833	599	639	C-terminus	MME (P08473; NEP_HUMAN)	SSRALVST	MEROPS:M13.001	Endopeptidase (input)	-24.25	MEROPS score threshold (-24,37)	58	87.21
e20055	P01833	599	639	C-terminus	MMP12 (P39900; MMP12_HUMAN)	SSRALVST	MEROPS:M10.009	Endopeptidase (input)	-22.71	MEROPS score threshold (-22,75)	67	88.47
e20055	P01833	599	639	C-terminus	MMP13 (P45452; MMP13_HUMAN)	SSRALVST	MEROPS:M10.013	Endopeptidase (input)	-21.8	MEROPS score threshold (-23,33)	70	93.66
e20055	P01833	599	639	C-terminus	MMP14 (P50281; MMP14_HUMAN)	SSRALVST	MEROPS:M10.014	Endopeptidase (input)	-18.7	MEROPS score threshold (-22,96)	75	80.66
e20055	P01833	599	639	C-terminus	MMP2 (P08253; MMP2_HUMAN)	SSRALVST	MEROPS:M10.003	Endopeptidase (input)	-19.07	MEROPS score threshold (-22,7)	76	86.88
e20055	P01833	599	639	C-terminus	MMP25 (Q9NPA2; MMP25_HUMAN)	SSRALVST	MEROPS:M10.024	Endopeptidase (input)	-18.78	MEROPS score threshold (-24,46)	28	82.71
e20055	P01833	599	639	C-terminus	MMP3 (P08254; MMP3_HUMAN)	SSRALVST	MEROPS:M10.005	Endopeptidase (input)	-20.8	MEROPS score threshold (-23,35)	70	79.35
e20055	P01833	599	639	C-terminus	MMP7 (P09237; MMP7_HUMAN)	SSRALVST	MEROPS:M10.008	Endopeptidase (input)	-22.09	MEROPS score threshold (-26,58)	54	53.97
e20055	P01833	599	639	C-terminus	MMP8 (P22894; MMP8_HUMAN)	SSRALVST	MEROPS:M10.002	Endopeptidase (input)	-19.27	MEROPS score threshold (-22,73)	38	90.6
e20055	P01833	599	639	C-terminus	MMP9 (P14780; MMP9_HUMAN)	SSRALVST	MEROPS:M10.004	Endopeptidase (input)	-20	MEROPS score threshold (-24,54)	63	63.68
e20055	P01833	599	639	C-terminus	PGA3 (P0DJD8; PEPA3_HUMAN)	SSRALVST	MEROPS:A01.001	Endopeptidase (input)	-22.49	MEROPS score threshold (-24,17)	72	49.97
e20055	P01833	599	639	N-terminus	CTSL (P07711; CATL1_HUMAN)	ENKAIQDP	MEROPS:C01.032	Endopeptidase (input)	-23.87	MEROPS score threshold (-25,1)	68	62.99
e20055	P01833	599	639	N-terminus	CTSS (P25774; CATS_HUMAN)	ENKAIQDP	MEROPS:C01.034	Endopeptidase (input)	-25.45	MEROPS score threshold (-25,53)	60	61.46
e20055	P01833	599	639	N-terminus	MMP2 (P08253; MMP2_HUMAN)	ENKAIQDP	MEROPS:M10.003	Endopeptidase (input)	-22.08	MEROPS score threshold (-22,7)	76	86.88
e20055	P01833	599	639	N-terminus	MMP25 (Q9NPA2; MMP25_HUMAN)	ENKAIQDP	MEROPS:M10.024	Endopeptidase (input)	-22.37	MEROPS score threshold (-24,46)	28	82.71
e20055	P01833	599	639	N-terminus	MMP7 (P09237; MMP7_HUMAN)	ENKAIQDP	MEROPS:M10.008	Endopeptidase (input)	-23.41	MEROPS score threshold (-26,58)	54	53.97
e20055	P01833	599	639	N-terminus	MMP9 (P14780; MMP9_HUMAN)	ENKAIQDP	MEROPS:M10.004	Endopeptidase (input)	-23.42	MEROPS score threshold (-24,54)	63	63.68
e20055	P01833	599	639	N-terminus	PGA3 (P0DJD8; PEPA3_HUMAN)	ENKAIQDP	MEROPS:A01.001	Endopeptidase (input)	-23.73	MEROPS score threshold (-24,17)	72	49.97
_____________________________________________________________________
Generated by http://proteasix.cs.manchester.ac.uk

## Sheet: MCD
Peptide ID	Parent Protein AC from input	Start amino acid	End amino acid	N or C-terminus	Protease Human	Cleavage site	Source	Plausible proteolysis	Probability Calculated	Threshold applied (value)	Sensitivity	Specificity
e09836	P01833	588	604	C-terminus	ADAMTS4 (O75173; ATS4_HUMAN)	DPRLFAEE	MEROPS:M12.221	Endopeptidase (input)	-22.07	MEROPS score threshold (-23,05)	94	85.47
e09836	P01833	588	604	C-terminus	CTSB (P07858; CATB_HUMAN)	DPRLFAEE	MEROPS:C01.060	Endopeptidase (input)	-23.26	MEROPS score threshold (-23,76)	79	80.99
e09836	P01833	588	604	C-terminus	CTSD (P07339; CATD_HUMAN)	DPRLFAEE	MEROPS:A01.009	Endopeptidase (input)	-19.26	MEROPS score threshold (-22,64)	79	84.74
e09836	P01833	588	604	C-terminus	CTSE (P14091; CATE_HUMAN)	DPRLFAEE	MEROPS:A01.010	Endopeptidase (input)	-20.41	MEROPS score threshold (-22,27)	71	87.48
e09836	P01833	588	604	C-terminus	CTSG (P08311; CATG_HUMAN)	DPRLFAEE	MEROPS:S01.133	Endopeptidase (input)	-24.55	MEROPS score threshold (-24,91)	63	78.25
e09836	P01833	588	604	C-terminus	MEP1A (Q16819; MEP1A_HUMAN)	DPRLFAEE	MEROPS:M12.002	Endopeptidase (input)	-23.16	MEROPS score threshold (-23,48)	78	65.59
e09836	P01833	588	604	C-terminus	MME (P08473; NEP_HUMAN)	DPRLFAEE	MEROPS:M13.001	Endopeptidase (input)	-23.35	MEROPS score threshold (-24,37)	58	87.21
e09836	P01833	588	604	C-terminus	MMP13 (P45452; MMP13_HUMAN)	DPRLFAEE	MEROPS:M10.013	Endopeptidase (input)	-21.96	MEROPS score threshold (-23,33)	70	93.66
e09836	P01833	588	604	C-terminus	MMP14 (P50281; MMP14_HUMAN)	DPRLFAEE	MEROPS:M10.014	Endopeptidase (input)	-21.78	MEROPS score threshold (-22,96)	75	80.66
e09836	P01833	588	604	C-terminus	MMP2 (P08253; MMP2_HUMAN)	DPRLFAEE	MEROPS:M10.003	Endopeptidase (input)	-22.69	MEROPS score threshold (-22,7)	76	86.88
e09836	P01833	588	604	C-terminus	MMP25 (Q9NPA2; MMP25_HUMAN)	DPRLFAEE	MEROPS:M10.024	Endopeptidase (input)	-24.31	MEROPS score threshold (-24,46)	28	82.71
e09836	P01833	588	604	C-terminus	MMP3 (P08254; MMP3_HUMAN)	DPRLFAEE	MEROPS:M10.005	Endopeptidase (input)	-21.26	MEROPS score threshold (-23,35)	70	79.35
e09836	P01833	588	604	C-terminus	MMP7 (P09237; MMP7_HUMAN)	DPRLFAEE	MEROPS:M10.008	Endopeptidase (input)	-21.5	MEROPS score threshold (-26,58)	54	53.97
e09836	P01833	588	604	C-terminus	MMP8 (P22894; MMP8_HUMAN)	DPRLFAEE	MEROPS:M10.002	Endopeptidase (input)	-21.34	MEROPS score threshold (-22,73)	38	90.6
e09836	P01833	588	604	C-terminus	MMP9 (P14780; MMP9_HUMAN)	DPRLFAEE	MEROPS:M10.004	Endopeptidase (input)	-22.17	MEROPS score threshold (-24,54)	63	63.68
e09836	P01833	588	604	C-terminus	PGA3 (P0DJD8; PEPA3_HUMAN)	DPRLFAEE	MEROPS:A01.001	Endopeptidase (input)	-22.64	MEROPS score threshold (-24,17)	72	49.97
e09836	P01833	588	604	N-terminus	CAPN2 (P17655; CAN2_HUMAN)	EKVLDSGF	MEROPS:C02.002	Endopeptidase (input)	-23.95	MEROPS score threshold (-24,15)	57	57.87
e09836	P01833	588	604	N-terminus	CTSB (P07858; CATB_HUMAN)	EKVLDSGF	MEROPS:C01.060	Endopeptidase (input)	-22.92	MEROPS score threshold (-23,76)	79	80.99
e09836	P01833	588	604	N-terminus	CTSD (P07339; CATD_HUMAN)	EKVLDSGF	MEROPS:A01.009	Endopeptidase (input)	-20.82	MEROPS score threshold (-22,64)	79	84.74
e09836	P01833	588	604	N-terminus	CTSE (P14091; CATE_HUMAN)	EKVLDSGF	MEROPS:A01.010	Endopeptidase (input)	-21.32	MEROPS score threshold (-22,27)	71	87.48
e09836	P01833	588	604	N-terminus	CTSK (P43235; CATK_HUMAN)	EKVLDSGF	MEROPS:C01.036	Endopeptidase (input)	-25.6	MEROPS score threshold (-25,77)	57	76.57
e09836	P01833	588	604	N-terminus	CTSL (P07711; CATL1_HUMAN)	EKVLDSGF	MEROPS:C01.032	Endopeptidase (input)	-24.17	MEROPS score threshold (-25,1)	68	62.99
e09836	P01833	588	604	N-terminus	CTSS (P25774; CATS_HUMAN)	EKVLDSGF	MEROPS:C01.034	Endopeptidase (input)	-23.18	MEROPS score threshold (-25,53)	60	61.46
e09836	P01833	588	604	N-terminus	MEP1A (Q16819; MEP1A_HUMAN)	EKVLDSGF	MEROPS:M12.002	Endopeptidase (input)	-19.83	MEROPS score threshold (-23,48)	78	65.59
e09836	P01833	588	604	N-terminus	MMP7 (P09237; MMP7_HUMAN)	EKVLDSGF	MEROPS:M10.008	Endopeptidase (input)	-26.13	MEROPS score threshold (-26,58)	54	53.97
e09836	P01833	588	604	N-terminus	PGA3 (P0DJD8; PEPA3_HUMAN)	EKVLDSGF	MEROPS:A01.001	Endopeptidase (input)	-22.88	MEROPS score threshold (-24,17)	72	49.97
_____________________________________________________________________
Generated by http://proteasix.cs.manchester.ac.uk

## Sheet: MGN
Peptide ID	Parent Protein AC from input	Start amino acid	End amino acid	N or C-terminus	Protease Human	Cleavage site	Source	Plausible proteolysis	Probability Calculated	Threshold applied (value)	Sensitivity	Specificity
e18377	P01833	605	639	C-terminus	ADAM10 (O14672; ADA10_HUMAN)	SSRALVST	MEROPS:M12.210	Endopeptidase (input)	-17.58	99th percentile (-18,14)	35	99.86
e18377	P01833	605	639	C-terminus	ADAM17 (P78536; ADA17_HUMAN)	SSRALVST	MEROPS:M12.217	Endopeptidase (input)	-17.53	99th percentile (-19,15)	30	99.49
e18377	P01833	605	639	C-terminus	CAPN1 (P07384; CAN1_HUMAN)	SSRALVST	MEROPS:C02.001	Endopeptidase (input)	-21.75	MEROPS score threshold (-24,18)	84	58.33
e18377	P01833	605	639	C-terminus	CAPN2 (P17655; CAN2_HUMAN)	SSRALVST	MEROPS:C02.002	Endopeptidase (input)	-22.26	MEROPS score threshold (-24,15)	57	57.87
e18377	P01833	605	639	C-terminus	CTSB (P07858; CATB_HUMAN)	SSRALVST	MEROPS:C01.060	Endopeptidase (input)	-21.38	MEROPS score threshold (-23,76)	79	80.99
e18377	P01833	605	639	C-terminus	CTSD (P07339; CATD_HUMAN)	SSRALVST	MEROPS:A01.009	Endopeptidase (input)	-22.04	MEROPS score threshold (-22,64)	79	84.74
e18377	P01833	605	639	C-terminus	CTSE (P14091; CATE_HUMAN)	SSRALVST	MEROPS:A01.010	Endopeptidase (input)	-22.08	MEROPS score threshold (-22,27)	71	87.48
e18377	P01833	605	639	C-terminus	KLK4 (Q9Y5K2; KLK4_HUMAN)	SSRALVST	MEROPS:S01.251	Endopeptidase (input)	-22.35	MEROPS score threshold (-22,45)	74	95.82
e18377	P01833	605	639	C-terminus	MEP1A (Q16819; MEP1A_HUMAN)	SSRALVST	MEROPS:M12.002	Endopeptidase (input)	-23.25	MEROPS score threshold (-23,48)	78	65.59
e18377	P01833	605	639	C-terminus	MME (P08473; NEP_HUMAN)	SSRALVST	MEROPS:M13.001	Endopeptidase (input)	-24.25	MEROPS score threshold (-24,37)	58	87.21
e18377	P01833	605	639	C-terminus	MMP12 (P39900; MMP12_HUMAN)	SSRALVST	MEROPS:M10.009	Endopeptidase (input)	-22.71	MEROPS score threshold (-22,75)	67	88.47
e18377	P01833	605	639	C-terminus	MMP13 (P45452; MMP13_HUMAN)	SSRALVST	MEROPS:M10.013	Endopeptidase (input)	-21.8	MEROPS score threshold (-23,33)	70	93.66
e18377	P01833	605	639	C-terminus	MMP14 (P50281; MMP14_HUMAN)	SSRALVST	MEROPS:M10.014	Endopeptidase (input)	-18.7	MEROPS score threshold (-22,96)	75	80.66
e18377	P01833	605	639	C-terminus	MMP2 (P08253; MMP2_HUMAN)	SSRALVST	MEROPS:M10.003	Endopeptidase (input)	-19.07	MEROPS score threshold (-22,7)	76	86.88
e18377	P01833	605	639	C-terminus	MMP25 (Q9NPA2; MMP25_HUMAN)	SSRALVST	MEROPS:M10.024	Endopeptidase (input)	-18.78	MEROPS score threshold (-24,46)	28	82.71
e18377	P01833	605	639	C-terminus	MMP3 (P08254; MMP3_HUMAN)	SSRALVST	MEROPS:M10.005	Endopeptidase (input)	-20.8	MEROPS score threshold (-23,35)	70	79.35
e18377	P01833	605	639	C-terminus	MMP7 (P09237; MMP7_HUMAN)	SSRALVST	MEROPS:M10.008	Endopeptidase (input)	-22.09	MEROPS score threshold (-26,58)	54	53.97
e18377	P01833	605	639	C-terminus	MMP8 (P22894; MMP8_HUMAN)	SSRALVST	MEROPS:M10.002	Endopeptidase (input)	-19.27	MEROPS score threshold (-22,73)	38	90.6
e18377	P01833	605	639	C-terminus	MMP9 (P14780; MMP9_HUMAN)	SSRALVST	MEROPS:M10.004	Endopeptidase (input)	-20	MEROPS score threshold (-24,54)	63	63.68
e18377	P01833	605	639	C-terminus	PGA3 (P0DJD8; PEPA3_HUMAN)	SSRALVST	MEROPS:A01.001	Endopeptidase (input)	-22.49	MEROPS score threshold (-24,17)	72	49.97
e18377	P01833	605	639	N-terminus	ADAMTS4 (O75173; ATS4_HUMAN)	DPRLFAEE	MEROPS:M12.221	Endopeptidase (input)	-22.07	MEROPS score threshold (-23,05)	94	85.47
e18377	P01833	605	639	N-terminus	CTSB (P07858; CATB_HUMAN)	DPRLFAEE	MEROPS:C01.060	Endopeptidase (input)	-23.26	MEROPS score threshold (-23,76)	79	80.99
e18377	P01833	605	639	N-terminus	CTSD (P07339; CATD_HUMAN)	DPRLFAEE	MEROPS:A01.009	Endopeptidase (input)	-19.26	MEROPS score threshold (-22,64)	79	84.74
e18377	P01833	605	639	N-terminus	CTSE (P14091; CATE_HUMAN)	DPRLFAEE	MEROPS:A01.010	Endopeptidase (input)	-20.41	MEROPS score threshold (-22,27)	71	87.48
e18377	P01833	605	639	N-terminus	CTSG (P08311; CATG_HUMAN)	DPRLFAEE	MEROPS:S01.133	Endopeptidase (input)	-24.55	MEROPS score threshold (-24,91)	63	78.25
e18377	P01833	605	639	N-terminus	MEP1A (Q16819; MEP1A_HUMAN)	DPRLFAEE	MEROPS:M12.002	Endopeptidase (input)	-23.16	MEROPS score threshold (-23,48)	78	65.59
e18377	P01833	605	639	N-terminus	MME (P08473; NEP_HUMAN)	DPRLFAEE	MEROPS:M13.001	Endopeptidase (input)	-23.35	MEROPS score threshold (-24,37)	58	87.21
e18377	P01833	605	639	N-terminus	MMP13 (P45452; MMP13_HUMAN)	DPRLFAEE	MEROPS:M10.013	Endopeptidase (input)	-21.96	MEROPS score threshold (-23,33)	70	93.66
e18377	P01833	605	639	N-terminus	MMP14 (P50281; MMP14_HUMAN)	DPRLFAEE	MEROPS:M10.014	Endopeptidase (input)	-21.78	MEROPS score threshold (-22,96)	75	80.66
e18377	P01833	605	639	N-terminus	MMP2 (P08253; MMP2_HUMAN)	DPRLFAEE	MEROPS:M10.003	Endopeptidase (input)	-22.69	MEROPS score threshold (-22,7)	76	86.88
e18377	P01833	605	639	N-terminus	MMP25 (Q9NPA2; MMP25_HUMAN)	DPRLFAEE	MEROPS:M10.024	Endopeptidase (input)	-24.31	MEROPS score threshold (-24,46)	28	82.71
e18377	P01833	605	639	N-terminus	MMP3 (P08254; MMP3_HUMAN)	DPRLFAEE	MEROPS:M10.005	Endopeptidase (input)	-21.26	MEROPS score threshold (-23,35)	70	79.35
e18377	P01833	605	639	N-terminus	MMP7 (P09237; MMP7_HUMAN)	DPRLFAEE	MEROPS:M10.008	Endopeptidase (input)	-21.5	MEROPS score threshold (-26,58)	54	53.97
e18377	P01833	605	639	N-terminus	MMP8 (P22894; MMP8_HUMAN)	DPRLFAEE	MEROPS:M10.002	Endopeptidase (input)	-21.34	MEROPS score threshold (-22,73)	38	90.6
e18377	P01833	605	639	N-terminus	MMP9 (P14780; MMP9_HUMAN)	DPRLFAEE	MEROPS:M10.004	Endopeptidase (input)	-22.17	MEROPS score threshold (-24,54)	63	63.68
e18377	P01833	605	639	N-terminus	PGA3 (P0DJD8; PEPA3_HUMAN)	DPRLFAEE	MEROPS:A01.001	Endopeptidase (input)	-22.64	MEROPS score threshold (-24,17)	72	49.97
e18732	P01833	604	639	C-terminus	ADAM10 (O14672; ADA10_HUMAN)	SSRALVST	MEROPS:M12.210	Endopeptidase (input)	-17.58	99th percentile (-18,14)	35	99.86
e18732	P01833	604	639	C-terminus	ADAM17 (P78536; ADA17_HUMAN)	SSRALVST	MEROPS:M12.217	Endopeptidase (input)	-17.53	99th percentile (-19,15)	30	99.49
e18732	P01833	604	639	C-terminus	CAPN1 (P07384; CAN1_HUMAN)	SSRALVST	MEROPS:C02.001	Endopeptidase (input)	-21.75	MEROPS score threshold (-24,18)	84	58.33
e18732	P01833	604	639	C-terminus	CAPN2 (P17655; CAN2_HUMAN)	SSRALVST	MEROPS:C02.002	Endopeptidase (input)	-22.26	MEROPS score threshold (-24,15)	57	57.87
e18732	P01833	604	639	C-terminus	CTSB (P07858; CATB_HUMAN)	SSRALVST	MEROPS:C01.060	Endopeptidase (input)	-21.38	MEROPS score threshold (-23,76)	79	80.99
e18732	P01833	604	639	C-terminus	CTSD (P07339; CATD_HUMAN)	SSRALVST	MEROPS:A01.009	Endopeptidase (input)	-22.04	MEROPS score threshold (-22,64)	79	84.74
e18732	P01833	604	639	C-terminus	CTSE (P14091; CATE_HUMAN)	SSRALVST	MEROPS:A01.010	Endopeptidase (input)	-22.08	MEROPS score threshold (-22,27)	71	87.48
e18732	P01833	604	639	C-terminus	KLK4 (Q9Y5K2; KLK4_HUMAN)	SSRALVST	MEROPS:S01.251	Endopeptidase (input)	-22.35	MEROPS score threshold (-22,45)	74	95.82
e18732	P01833	604	639	C-terminus	MEP1A (Q16819; MEP1A_HUMAN)	SSRALVST	MEROPS:M12.002	Endopeptidase (input)	-23.25	MEROPS score threshold (-23,48)	78	65.59
e18732	P01833	604	639	C-terminus	MME (P08473; NEP_HUMAN)	SSRALVST	MEROPS:M13.001	Endopeptidase (input)	-24.25	MEROPS score threshold (-24,37)	58	87.21
e18732	P01833	604	639	C-terminus	MMP12 (P39900; MMP12_HUMAN)	SSRALVST	MEROPS:M10.009	Endopeptidase (input)	-22.71	MEROPS score threshold (-22,75)	67	88.47
e18732	P01833	604	639	C-terminus	MMP13 (P45452; MMP13_HUMAN)	SSRALVST	MEROPS:M10.013	Endopeptidase (input)	-21.8	MEROPS score threshold (-23,33)	70	93.66
e18732	P01833	604	639	C-terminus	MMP14 (P50281; MMP14_HUMAN)	SSRALVST	MEROPS:M10.014	Endopeptidase (input)	-18.7	MEROPS score threshold (-22,96)	75	80.66
e18732	P01833	604	639	C-terminus	MMP2 (P08253; MMP2_HUMAN)	SSRALVST	MEROPS:M10.003	Endopeptidase (input)	-19.07	MEROPS score threshold (-22,7)	76	86.88
e18732	P01833	604	639	C-terminus	MMP25 (Q9NPA2; MMP25_HUMAN)	SSRALVST	MEROPS:M10.024	Endopeptidase (input)	-18.78	MEROPS score threshold (-24,46)	28	82.71
e18732	P01833	604	639	C-terminus	MMP3 (P08254; MMP3_HUMAN)	SSRALVST	MEROPS:M10.005	Endopeptidase (input)	-20.8	MEROPS score threshold (-23,35)	70	79.35
e18732	P01833	604	639	C-terminus	MMP7 (P09237; MMP7_HUMAN)	SSRALVST	MEROPS:M10.008	Endopeptidase (input)	-22.09	MEROPS score threshold (-26,58)	54	53.97
e18732	P01833	604	639	C-terminus	MMP8 (P22894; MMP8_HUMAN)	SSRALVST	MEROPS:M10.002	Endopeptidase (input)	-19.27	MEROPS score threshold (-22,73)	38	90.6
e18732	P01833	604	639	C-terminus	MMP9 (P14780; MMP9_HUMAN)	SSRALVST	MEROPS:M10.004	Endopeptidase (input)	-20	MEROPS score threshold (-24,54)	63	63.68
e18732	P01833	604	639	C-terminus	PGA3 (P0DJD8; PEPA3_HUMAN)	SSRALVST	MEROPS:A01.001	Endopeptidase (input)	-22.49	MEROPS score threshold (-24,17)	72	49.97
e18732	P01833	604	639	N-terminus	CAPN2 (P17655; CAN2_HUMAN)	QDPRLFAE	MEROPS:C02.002	Endopeptidase (input)	-23.85	MEROPS score threshold (-24,15)	57	57.87
e18732	P01833	604	639	N-terminus	CTSG (P08311; CATG_HUMAN)	QDPRLFAE	MEROPS:S01.133	Endopeptidase (input)	-23.2	MEROPS score threshold (-24,91)	63	78.25
e18732	P01833	604	639	N-terminus	CTSK (P43235; CATK_HUMAN)	QDPRLFAE	MEROPS:C01.036	Endopeptidase (input)	-24.04	MEROPS score threshold (-25,77)	57	76.57
e18732	P01833	604	639	N-terminus	F2 (P00734; THRB_HUMAN)	QDPRLFAE	MEROPS:S01.217	Endopeptidase (input)	-19.87	MEROPS score threshold (-21,09)	78	98.93
e18732	P01833	604	639	N-terminus	GZMK (P49863; GRAK_HUMAN)	QDPRLFAE	MEROPS:S01.146	Endopeptidase (input)	-17.79	MEROPS score threshold (-19,64)	3	99.93
e18732	P01833	604	639	N-terminus	GZMM (P51124; GRAM_HUMAN)	QDPRLFAE	MEROPS:S01.139	Endopeptidase (input)	-21.36	MEROPS score threshold (-21,93)	74	92.47
e18732	P01833	604	639	N-terminus	KLK6 (Q92876; KLK6_HUMAN)	QDPRLFAE	MEROPS:S01.236	Endopeptidase (input)	-21.58	MEROPS score threshold (-23,61)	80	95.76
e18732	P01833	604	639	N-terminus	MME (P08473; NEP_HUMAN)	QDPRLFAE	MEROPS:M13.001	Endopeptidase (input)	-23.09	MEROPS score threshold (-24,37)	58	87.21
e18732	P01833	604	639	N-terminus	MMP13 (P45452; MMP13_HUMAN)	QDPRLFAE	MEROPS:M10.013	Endopeptidase (input)	-22.43	MEROPS score threshold (-23,33)	70	93.66
e18732	P01833	604	639	N-terminus	MMP14 (P50281; MMP14_HUMAN)	QDPRLFAE	MEROPS:M10.014	Endopeptidase (input)	-21.05	MEROPS score threshold (-22,96)	75	80.66
e18732	P01833	604	639	N-terminus	MMP3 (P08254; MMP3_HUMAN)	QDPRLFAE	MEROPS:M10.005	Endopeptidase (input)	-23.26	MEROPS score threshold (-23,35)	70	79.35
e18732	P01833	604	639	N-terminus	MMP7 (P09237; MMP7_HUMAN)	QDPRLFAE	MEROPS:M10.008	Endopeptidase (input)	-22.83	MEROPS score threshold (-26,58)	54	53.97
e18732	P01833	604	639	N-terminus	MMP9 (P14780; MMP9_HUMAN)	QDPRLFAE	MEROPS:M10.004	Endopeptidase (input)	-23.25	MEROPS score threshold (-24,54)	63	63.68
e18732	P01833	604	639	N-terminus	PLG (P00747; PLMN_HUMAN)	QDPRLFAE	MEROPS:S01.233	Endopeptidase (input)	-21.07	MEROPS score threshold (-22,58)	70	94.16
e18732	P01833	604	639	N-terminus	TMPRSS7 (Q7RTY8; TMPS7_HUMAN)	QDPRLFAE	MEROPS:S01.072	Endopeptidase (input)	-22.86	MEROPS score threshold (-22,87)	64	94.17
e18732	P01833	604	639	N-terminus	Try3 (P08426; TRY3_RAT)	QDPRLFAE	MEROPS:S01.151	Endopeptidase (input)	-19.79	MEROPS score threshold (-21,71)	78	92.67
e19446	P01833	605	643	C-terminus	CAPN1 (P07384; CAN1_HUMAN)	LVSTLVPL	MEROPS:C02.001	Endopeptidase (input)	-20.07	MEROPS score threshold (-24,18)	84	58.33
e19446	P01833	605	643	C-terminus	CAPN2 (P17655; CAN2_HUMAN)	LVSTLVPL	MEROPS:C02.002	Endopeptidase (input)	-20.84	MEROPS score threshold (-24,15)	57	57.87
e19446	P01833	605	643	C-terminus	CASP1 (P29466; CASP1_HUMAN)	LVSTLVPL	MEROPS:C14.001	Endopeptidase (input)	-20.47	MEROPS score threshold (-22,04)	95	96.19
e19446	P01833	605	643	C-terminus	CTSB (P07858; CATB_HUMAN)	LVSTLVPL	MEROPS:C01.060	Endopeptidase (input)	-20.98	MEROPS score threshold (-23,76)	79	80.99
e19446	P01833	605	643	C-terminus	CTSD (P07339; CATD_HUMAN)	LVSTLVPL	MEROPS:A01.009	Endopeptidase (input)	-22.38	MEROPS score threshold (-22,64)	79	84.74
e19446	P01833	605	643	C-terminus	CTSE (P14091; CATE_HUMAN)	LVSTLVPL	MEROPS:A01.010	Endopeptidase (input)	-22.24	MEROPS score threshold (-22,27)	71	87.48
e19446	P01833	605	643	C-terminus	CTSG (P08311; CATG_HUMAN)	LVSTLVPL	MEROPS:S01.133	Endopeptidase (input)	-23.68	MEROPS score threshold (-24,91)	63	78.25
e19446	P01833	605	643	C-terminus	CTSK (P43235; CATK_HUMAN)	LVSTLVPL	MEROPS:C01.036	Endopeptidase (input)	-25.74	MEROPS score threshold (-25,77)	57	76.57
e19446	P01833	605	643	C-terminus	CTSL (P07711; CATL1_HUMAN)	LVSTLVPL	MEROPS:C01.032	Endopeptidase (input)	-24.28	MEROPS score threshold (-25,1)	68	62.99
e19446	P01833	605	643	C-terminus	CTSS (P25774; CATS_HUMAN)	LVSTLVPL	MEROPS:C01.034	Endopeptidase (input)	-24.11	MEROPS score threshold (-25,53)	60	61.46
e19446	P01833	605	643	C-terminus	ELANE (P08246; ELNE_HUMAN)	LVSTLVPL	MEROPS:S01.131	Endopeptidase (input)	-21.81	MEROPS score threshold (-23,57)	77	77.82
e19446	P01833	605	643	C-terminus	HTRA2 (O43464; HTRA2_HUMAN)	LVSTLVPL	MEROPS:S01.278	Endopeptidase (input)	-20.21	MEROPS score threshold (-22,4)	64	94.69
e19446	P01833	605	643	C-terminus	KLK6 (Q92876; KLK6_HUMAN)	LVSTLVPL	MEROPS:S01.236	Endopeptidase (input)	-22.95	MEROPS score threshold (-23,61)	80	95.76
e19446	P01833	605	643	C-terminus	MEP1A (Q16819; MEP1A_HUMAN)	LVSTLVPL	MEROPS:M12.002	Endopeptidase (input)	-22.51	MEROPS score threshold (-23,48)	78	65.59
e19446	P01833	605	643	C-terminus	MMP12 (P39900; MMP12_HUMAN)	LVSTLVPL	MEROPS:M10.009	Endopeptidase (input)	-22.16	MEROPS score threshold (-22,75)	67	88.47
e19446	P01833	605	643	C-terminus	MMP13 (P45452; MMP13_HUMAN)	LVSTLVPL	MEROPS:M10.013	Endopeptidase (input)	-22.57	MEROPS score threshold (-23,33)	70	93.66
e19446	P01833	605	643	C-terminus	MMP14 (P50281; MMP14_HUMAN)	LVSTLVPL	MEROPS:M10.014	Endopeptidase (input)	-20.51	MEROPS score threshold (-22,96)	75	80.66
e19446	P01833	605	643	C-terminus	MMP2 (P08253; MMP2_HUMAN)	LVSTLVPL	MEROPS:M10.003	Endopeptidase (input)	-20.14	MEROPS score threshold (-22,7)	76	86.88
e19446	P01833	605	643	C-terminus	MMP25 (Q9NPA2; MMP25_HUMAN)	LVSTLVPL	MEROPS:M10.024	Endopeptidase (input)	-21.04	MEROPS score threshold (-24,46)	28	82.71
e19446	P01833	605	643	C-terminus	MMP3 (P08254; MMP3_HUMAN)	LVSTLVPL	MEROPS:M10.005	Endopeptidase (input)	-21.98	MEROPS score threshold (-23,35)	70	79.35
e19446	P01833	605	643	C-terminus	MMP7 (P09237; MMP7_HUMAN)	LVSTLVPL	MEROPS:M10.008	Endopeptidase (input)	-21	MEROPS score threshold (-26,58)	54	53.97
e19446	P01833	605	643	C-terminus	MMP8 (P22894; MMP8_HUMAN)	LVSTLVPL	MEROPS:M10.002	Endopeptidase (input)	-20.93	MEROPS score threshold (-22,73)	38	90.6
e19446	P01833	605	643	C-terminus	MMP9 (P14780; MMP9_HUMAN)	LVSTLVPL	MEROPS:M10.004	Endopeptidase (input)	-21.07	MEROPS score threshold (-24,54)	63	63.68
e19446	P01833	605	643	C-terminus	PGA3 (P0DJD8; PEPA3_HUMAN)	LVSTLVPL	MEROPS:A01.001	Endopeptidase (input)	-22.48	MEROPS score threshold (-24,17)	72	49.97
e19446	P01833	605	643	N-terminus	ADAMTS4 (O75173; ATS4_HUMAN)	DPRLFAEE	MEROPS:M12.221	Endopeptidase (input)	-22.07	MEROPS score threshold (-23,05)	94	85.47
e19446	P01833	605	643	N-terminus	CTSB (P07858; CATB_HUMAN)	DPRLFAEE	MEROPS:C01.060	Endopeptidase (input)	-23.26	MEROPS score threshold (-23,76)	79	80.99
e19446	P01833	605	643	N-terminus	CTSD (P07339; CATD_HUMAN)	DPRLFAEE	MEROPS:A01.009	Endopeptidase (input)	-19.26	MEROPS score threshold (-22,64)	79	84.74
e19446	P01833	605	643	N-terminus	CTSE (P14091; CATE_HUMAN)	DPRLFAEE	MEROPS:A01.010	Endopeptidase (input)	-20.41	MEROPS score threshold (-22,27)	71	87.48
e19446	P01833	605	643	N-terminus	CTSG (P08311; CATG_HUMAN)	DPRLFAEE	MEROPS:S01.133	Endopeptidase (input)	-24.55	MEROPS score threshold (-24,91)	63	78.25
e19446	P01833	605	643	N-terminus	MEP1A (Q16819; MEP1A_HUMAN)	DPRLFAEE	MEROPS:M12.002	Endopeptidase (input)	-23.16	MEROPS score threshold (-23,48)	78	65.59
e19446	P01833	605	643	N-terminus	MME (P08473; NEP_HUMAN)	DPRLFAEE	MEROPS:M13.001	Endopeptidase (input)	-23.35	MEROPS score threshold (-24,37)	58	87.21
e19446	P01833	605	643	N-terminus	MMP13 (P45452; MMP13_HUMAN)	DPRLFAEE	MEROPS:M10.013	Endopeptidase (input)	-21.96	MEROPS score threshold (-23,33)	70	93.66
e19446	P01833	605	643	N-terminus	MMP14 (P50281; MMP14_HUMAN)	DPRLFAEE	MEROPS:M10.014	Endopeptidase (input)	-21.78	MEROPS score threshold (-22,96)	75	80.66
e19446	P01833	605	643	N-terminus	MMP2 (P08253; MMP2_HUMAN)	DPRLFAEE	MEROPS:M10.003	Endopeptidase (input)	-22.69	MEROPS score threshold (-22,7)	76	86.88
e19446	P01833	605	643	N-terminus	MMP25 (Q9NPA2; MMP25_HUMAN)	DPRLFAEE	MEROPS:M10.024	Endopeptidase (input)	-24.31	MEROPS score threshold (-24,46)	28	82.71
e19446	P01833	605	643	N-terminus	MMP3 (P08254; MMP3_HUMAN)	DPRLFAEE	MEROPS:M10.005	Endopeptidase (input)	-21.26	MEROPS score threshold (-23,35)	70	79.35
e19446	P01833	605	643	N-terminus	MMP7 (P09237; MMP7_HUMAN)	DPRLFAEE	MEROPS:M10.008	Endopeptidase (input)	-21.5	MEROPS score threshold (-26,58)	54	53.97
e19446	P01833	605	643	N-terminus	MMP8 (P22894; MMP8_HUMAN)	DPRLFAEE	MEROPS:M10.002	Endopeptidase (input)	-21.34	MEROPS score threshold (-22,73)	38	90.6
e19446	P01833	605	643	N-terminus	MMP9 (P14780; MMP9_HUMAN)	DPRLFAEE	MEROPS:M10.004	Endopeptidase (input)	-22.17	MEROPS score threshold (-24,54)	63	63.68
e19446	P01833	605	643	N-terminus	PGA3 (P0DJD8; PEPA3_HUMAN)	DPRLFAEE	MEROPS:A01.001	Endopeptidase (input)	-22.64	MEROPS score threshold (-24,17)	72	49.97
_____________________________________________________________________
Generated by http://proteasix.cs.manchester.ac.uk

## Sheet: IgAN
Peptide ID	Parent Protein AC from input	Start amino acid	End amino acid	N or C-terminus	Protease Human	Cleavage site	Source	Plausible proteolysis	Probability Calculated	Threshold applied (value)	Sensitivity	Specificity
e14560	P01833	614	640	C-terminus	CAPN1 (P07384; CAN1_HUMAN)	SRALVSTL	MEROPS:C02.001	Endopeptidase (input)	-22.47	MEROPS score threshold (-24,18)	84	58.33
e14560	P01833	614	640	C-terminus	CAPN2 (P17655; CAN2_HUMAN)	SRALVSTL	MEROPS:C02.002	Endopeptidase (input)	-23.04	MEROPS score threshold (-24,15)	57	57.87
e14560	P01833	614	640	C-terminus	CMA1 (P23946; CMA1_HUMAN)	SRALVSTL	MEROPS:S01.140	Endopeptidase (input)	-21.71	MEROPS score threshold (-23,04)	93	95.34
e14560	P01833	614	640	C-terminus	CTSB (P07858; CATB_HUMAN)	SRALVSTL	MEROPS:C01.060	Endopeptidase (input)	-23.09	MEROPS score threshold (-23,76)	79	80.99
e14560	P01833	614	640	C-terminus	CTSD (P07339; CATD_HUMAN)	SRALVSTL	MEROPS:A01.009	Endopeptidase (input)	-20.24	MEROPS score threshold (-22,64)	79	84.74
e14560	P01833	614	640	C-terminus	CTSE (P14091; CATE_HUMAN)	SRALVSTL	MEROPS:A01.010	Endopeptidase (input)	-18.59	MEROPS score threshold (-22,27)	71	87.48
e14560	P01833	614	640	C-terminus	CTSG (P08311; CATG_HUMAN)	SRALVSTL	MEROPS:S01.133	Endopeptidase (input)	-23.41	MEROPS score threshold (-24,91)	63	78.25
e14560	P01833	614	640	C-terminus	GZMM (P51124; GRAM_HUMAN)	SRALVSTL	MEROPS:S01.139	Endopeptidase (input)	-20.83	MEROPS score threshold (-21,93)	74	92.47
e14560	P01833	614	640	C-terminus	HPN (P05981; HEPS_HUMAN)	SRALVSTL	MEROPS:S01.224	Endopeptidase (input)	-22.09	MEROPS score threshold (-22,19)	66	98.56
e14560	P01833	614	640	C-terminus	MEP1A (Q16819; MEP1A_HUMAN)	SRALVSTL	MEROPS:M12.002	Endopeptidase (input)	-20.88	MEROPS score threshold (-23,48)	78	65.59
e14560	P01833	614	640	C-terminus	MME (P08473; NEP_HUMAN)	SRALVSTL	MEROPS:M13.001	Endopeptidase (input)	-24.03	MEROPS score threshold (-24,37)	58	87.21
e14560	P01833	614	640	C-terminus	MMP3 (P08254; MMP3_HUMAN)	SRALVSTL	MEROPS:M10.005	Endopeptidase (input)	-22.48	MEROPS score threshold (-23,35)	70	79.35
e14560	P01833	614	640	C-terminus	MMP7 (P09237; MMP7_HUMAN)	SRALVSTL	MEROPS:M10.008	Endopeptidase (input)	-23.05	MEROPS score threshold (-26,58)	54	53.97
e14560	P01833	614	640	C-terminus	MMP9 (P14780; MMP9_HUMAN)	SRALVSTL	MEROPS:M10.004	Endopeptidase (input)	-23.27	MEROPS score threshold (-24,54)	63	63.68
e14560	P01833	614	640	C-terminus	PGA3 (P0DJD8; PEPA3_HUMAN)	SRALVSTL	MEROPS:A01.001	Endopeptidase (input)	-22.97	MEROPS score threshold (-24,17)	72	49.97
e14560	P01833	614	640	C-terminus	TMPRSS7 (Q7RTY8; TMPS7_HUMAN)	SRALVSTL	MEROPS:S01.072	Endopeptidase (input)	-21.78	MEROPS score threshold (-22,87)	64	94.17
e14560	P01833	614	640	N-terminus	CASP1 (P29466; CASP1_HUMAN)	AVADTRDQ	MEROPS:C14.001	Endopeptidase (input)	-21.22	MEROPS score threshold (-22,04)	95	96.19
e14560	P01833	614	640	N-terminus	CTSS (P25774; CATS_HUMAN)	AVADTRDQ	MEROPS:C01.034	Endopeptidase (input)	-24.32	MEROPS score threshold (-25,53)	60	61.46
e14560	P01833	614	640	N-terminus	MEP1A (Q16819; MEP1A_HUMAN)	AVADTRDQ	MEROPS:M12.002	Endopeptidase (input)	-23.09	MEROPS score threshold (-23,48)	78	65.59
e14560	P01833	614	640	N-terminus	MMP14 (P50281; MMP14_HUMAN)	AVADTRDQ	MEROPS:M10.014	Endopeptidase (input)	-22.21	MEROPS score threshold (-22,96)	75	80.66
e14560	P01833	614	640	N-terminus	MMP3 (P08254; MMP3_HUMAN)	AVADTRDQ	MEROPS:M10.005	Endopeptidase (input)	-21.44	MEROPS score threshold (-23,35)	70	79.35
e14560	P01833	614	640	N-terminus	MMP7 (P09237; MMP7_HUMAN)	AVADTRDQ	MEROPS:M10.008	Endopeptidase (input)	-22.67	MEROPS score threshold (-26,58)	54	53.97
e14560	P01833	614	640	N-terminus	PGA3 (P0DJD8; PEPA3_HUMAN)	AVADTRDQ	MEROPS:A01.001	Endopeptidase (input)	-22.1	MEROPS score threshold (-24,17)	72	49.97
e18377	P01833	605	639	C-terminus	ADAM10 (O14672; ADA10_HUMAN)	SSRALVST	MEROPS:M12.210	Endopeptidase (input)	-17.58	99th percentile (-18,14)	35	99.86
e18377	P01833	605	639	C-terminus	ADAM17 (P78536; ADA17_HUMAN)	SSRALVST	MEROPS:M12.217	Endopeptidase (input)	-17.53	99th percentile (-19,15)	30	99.49
e18377	P01833	605	639	C-terminus	CAPN1 (P07384; CAN1_HUMAN)	SSRALVST	MEROPS:C02.001	Endopeptidase (input)	-21.75	MEROPS score threshold (-24,18)	84	58.33
e18377	P01833	605	639	C-terminus	CAPN2 (P17655; CAN2_HUMAN)	SSRALVST	MEROPS:C02.002	Endopeptidase (input)	-22.26	MEROPS score threshold (-24,15)	57	57.87
e18377	P01833	605	639	C-terminus	CTSB (P07858; CATB_HUMAN)	SSRALVST	MEROPS:C01.060	Endopeptidase (input)	-21.38	MEROPS score threshold (-23,76)	79	80.99
e18377	P01833	605	639	C-terminus	CTSD (P07339; CATD_HUMAN)	SSRALVST	MEROPS:A01.009	Endopeptidase (input)	-22.04	MEROPS score threshold (-22,64)	79	84.74
e18377	P01833	605	639	C-terminus	CTSE (P14091; CATE_HUMAN)	SSRALVST	MEROPS:A01.010	Endopeptidase (input)	-22.08	MEROPS score threshold (-22,27)	71	87.48
e18377	P01833	605	639	C-terminus	KLK4 (Q9Y5K2; KLK4_HUMAN)	SSRALVST	MEROPS:S01.251	Endopeptidase (input)	-22.35	MEROPS score threshold (-22,45)	74	95.82
e18377	P01833	605	639	C-terminus	MEP1A (Q16819; MEP1A_HUMAN)	SSRALVST	MEROPS:M12.002	Endopeptidase (input)	-23.25	MEROPS score threshold (-23,48)	78	65.59
e18377	P01833	605	639	C-terminus	MME (P08473; NEP_HUMAN)	SSRALVST	MEROPS:M13.001	Endopeptidase (input)	-24.25	MEROPS score threshold (-24,37)	58	87.21
e18377	P01833	605	639	C-terminus	MMP12 (P39900; MMP12_HUMAN)	SSRALVST	MEROPS:M10.009	Endopeptidase (input)	-22.71	MEROPS score threshold (-22,75)	67	88.47
e18377	P01833	605	639	C-terminus	MMP13 (P45452; MMP13_HUMAN)	SSRALVST	MEROPS:M10.013	Endopeptidase (input)	-21.8	MEROPS score threshold (-23,33)	70	93.66
e18377	P01833	605	639	C-terminus	MMP14 (P50281; MMP14_HUMAN)	SSRALVST	MEROPS:M10.014	Endopeptidase (input)	-18.7	MEROPS score threshold (-22,96)	75	80.66
e18377	P01833	605	639	C-terminus	MMP2 (P08253; MMP2_HUMAN)	SSRALVST	MEROPS:M10.003	Endopeptidase (input)	-19.07	MEROPS score threshold (-22,7)	76	86.88
e18377	P01833	605	639	C-terminus	MMP25 (Q9NPA2; MMP25_HUMAN)	SSRALVST	MEROPS:M10.024	Endopeptidase (input)	-18.78	MEROPS score threshold (-24,46)	28	82.71
e18377	P01833	605	639	C-terminus	MMP3 (P08254; MMP3_HUMAN)	SSRALVST	MEROPS:M10.005	Endopeptidase (input)	-20.8	MEROPS score threshold (-23,35)	70	79.35
e18377	P01833	605	639	C-terminus	MMP7 (P09237; MMP7_HUMAN)	SSRALVST	MEROPS:M10.008	Endopeptidase (input)	-22.09	MEROPS score threshold (-26,58)	54	53.97
e18377	P01833	605	639	C-terminus	MMP8 (P22894; MMP8_HUMAN)	SSRALVST	MEROPS:M10.002	Endopeptidase (input)	-19.27	MEROPS score threshold (-22,73)	38	90.6
e18377	P01833	605	639	C-terminus	MMP9 (P14780; MMP9_HUMAN)	SSRALVST	MEROPS:M10.004	Endopeptidase (input)	-20	MEROPS score threshold (-24,54)	63	63.68
e18377	P01833	605	639	C-terminus	PGA3 (P0DJD8; PEPA3_HUMAN)	SSRALVST	MEROPS:A01.001	Endopeptidase (input)	-22.49	MEROPS score threshold (-24,17)	72	49.97
e18377	P01833	605	639	N-terminus	ADAMTS4 (O75173; ATS4_HUMAN)	DPRLFAEE	MEROPS:M12.221	Endopeptidase (input)	-22.07	MEROPS score threshold (-23,05)	94	85.47
e18377	P01833	605	639	N-terminus	CTSB (P07858; CATB_HUMAN)	DPRLFAEE	MEROPS:C01.060	Endopeptidase (input)	-23.26	MEROPS score threshold (-23,76)	79	80.99
e18377	P01833	605	639	N-terminus	CTSD (P07339; CATD_HUMAN)	DPRLFAEE	MEROPS:A01.009	Endopeptidase (input)	-19.26	MEROPS score threshold (-22,64)	79	84.74
e18377	P01833	605	639	N-terminus	CTSE (P14091; CATE_HUMAN)	DPRLFAEE	MEROPS:A01.010	Endopeptidase (input)	-20.41	MEROPS score threshold (-22,27)	71	87.48
e18377	P01833	605	639	N-terminus	CTSG (P08311; CATG_HUMAN)	DPRLFAEE	MEROPS:S01.133	Endopeptidase (input)	-24.55	MEROPS score threshold (-24,91)	63	78.25
e18377	P01833	605	639	N-terminus	MEP1A (Q16819; MEP1A_HUMAN)	DPRLFAEE	MEROPS:M12.002	Endopeptidase (input)	-23.16	MEROPS score threshold (-23,48)	78	65.59
e18377	P01833	605	639	N-terminus	MME (P08473; NEP_HUMAN)	DPRLFAEE	MEROPS:M13.001	Endopeptidase (input)	-23.35	MEROPS score threshold (-24,37)	58	87.21
e18377	P01833	605	639	N-terminus	MMP13 (P45452; MMP13_HUMAN)	DPRLFAEE	MEROPS:M10.013	Endopeptidase (input)	-21.96	MEROPS score threshold (-23,33)	70	93.66
e18377	P01833	605	639	N-terminus	MMP14 (P50281; MMP14_HUMAN)	DPRLFAEE	MEROPS:M10.014	Endopeptidase (input)	-21.78	MEROPS score threshold (-22,96)	75	80.66
e18377	P01833	605	639	N-terminus	MMP2 (P08253; MMP2_HUMAN)	DPRLFAEE	MEROPS:M10.003	Endopeptidase (input)	-22.69	MEROPS score threshold (-22,7)	76	86.88
e18377	P01833	605	639	N-terminus	MMP25 (Q9NPA2; MMP25_HUMAN)	DPRLFAEE	MEROPS:M10.024	Endopeptidase (input)	-24.31	MEROPS score threshold (-24,46)	28	82.71
e18377	P01833	605	639	N-terminus	MMP3 (P08254; MMP3_HUMAN)	DPRLFAEE	MEROPS:M10.005	Endopeptidase (input)	-21.26	MEROPS score threshold (-23,35)	70	79.35
e18377	P01833	605	639	N-terminus	MMP7 (P09237; MMP7_HUMAN)	DPRLFAEE	MEROPS:M10.008	Endopeptidase (input)	-21.5	MEROPS score threshold (-26,58)	54	53.97
e18377	P01833	605	639	N-terminus	MMP8 (P22894; MMP8_HUMAN)	DPRLFAEE	MEROPS:M10.002	Endopeptidase (input)	-21.34	MEROPS score threshold (-22,73)	38	90.6
e18377	P01833	605	639	N-terminus	MMP9 (P14780; MMP9_HUMAN)	DPRLFAEE	MEROPS:M10.004	Endopeptidase (input)	-22.17	MEROPS score threshold (-24,54)	63	63.68
e18377	P01833	605	639	N-terminus	PGA3 (P0DJD8; PEPA3_HUMAN)	DPRLFAEE	MEROPS:A01.001	Endopeptidase (input)	-22.64	MEROPS score threshold (-24,17)	72	49.97
e18732	P01833	604	639	C-terminus	ADAM10 (O14672; ADA10_HUMAN)	SSRALVST	MEROPS:M12.210	Endopeptidase (input)	-17.58	99th percentile (-18,14)	35	99.86
e18732	P01833	604	639	C-terminus	ADAM17 (P78536; ADA17_HUMAN)	SSRALVST	MEROPS:M12.217	Endopeptidase (input)	-17.53	99th percentile (-19,15)	30	99.49
e18732	P01833	604	639	C-terminus	CAPN1 (P07384; CAN1_HUMAN)	SSRALVST	MEROPS:C02.001	Endopeptidase (input)	-21.75	MEROPS score threshold (-24,18)	84	58.33
e18732	P01833	604	639	C-terminus	CAPN2 (P17655; CAN2_HUMAN)	SSRALVST	MEROPS:C02.002	Endopeptidase (input)	-22.26	MEROPS score threshold (-24,15)	57	57.87
e18732	P01833	604	639	C-terminus	CTSB (P07858; CATB_HUMAN)	SSRALVST	MEROPS:C01.060	Endopeptidase (input)	-21.38	MEROPS score threshold (-23,76)	79	80.99
e18732	P01833	604	639	C-terminus	CTSD (P07339; CATD_HUMAN)	SSRALVST	MEROPS:A01.009	Endopeptidase (input)	-22.04	MEROPS score threshold (-22,64)	79	84.74
e18732	P01833	604	639	C-terminus	CTSE (P14091; CATE_HUMAN)	SSRALVST	MEROPS:A01.010	Endopeptidase (input)	-22.08	MEROPS score threshold (-22,27)	71	87.48
e18732	P01833	604	639	C-terminus	KLK4 (Q9Y5K2; KLK4_HUMAN)	SSRALVST	MEROPS:S01.251	Endopeptidase (input)	-22.35	MEROPS score threshold (-22,45)	74	95.82
e18732	P01833	604	639	C-terminus	MEP1A (Q16819; MEP1A_HUMAN)	SSRALVST	MEROPS:M12.002	Endopeptidase (input)	-23.25	MEROPS score threshold (-23,48)	78	65.59
e18732	P01833	604	639	C-terminus	MME (P08473; NEP_HUMAN)	SSRALVST	MEROPS:M13.001	Endopeptidase (input)	-24.25	MEROPS score threshold (-24,37)	58	87.21
e18732	P01833	604	639	C-terminus	MMP12 (P39900; MMP12_HUMAN)	SSRALVST	MEROPS:M10.009	Endopeptidase (input)	-22.71	MEROPS score threshold (-22,75)	67	88.47
e18732	P01833	604	639	C-terminus	MMP13 (P45452; MMP13_HUMAN)	SSRALVST	MEROPS:M10.013	Endopeptidase (input)	-21.8	MEROPS score threshold (-23,33)	70	93.66
e18732	P01833	604	639	C-terminus	MMP14 (P50281; MMP14_HUMAN)	SSRALVST	MEROPS:M10.014	Endopeptidase (input)	-18.7	MEROPS score threshold (-22,96)	75	80.66
e18732	P01833	604	639	C-terminus	MMP2 (P08253; MMP2_HUMAN)	SSRALVST	MEROPS:M10.003	Endopeptidase (input)	-19.07	MEROPS score threshold (-22,7)	76	86.88
e18732	P01833	604	639	C-terminus	MMP25 (Q9NPA2; MMP25_HUMAN)	SSRALVST	MEROPS:M10.024	Endopeptidase (input)	-18.78	MEROPS score threshold (-24,46)	28	82.71
e18732	P01833	604	639	C-terminus	MMP3 (P08254; MMP3_HUMAN)	SSRALVST	MEROPS:M10.005	Endopeptidase (input)	-20.8	MEROPS score threshold (-23,35)	70	79.35
e18732	P01833	604	639	C-terminus	MMP7 (P09237; MMP7_HUMAN)	SSRALVST	MEROPS:M10.008	Endopeptidase (input)	-22.09	MEROPS score threshold (-26,58)	54	53.97
e18732	P01833	604	639	C-terminus	MMP8 (P22894; MMP8_HUMAN)	SSRALVST	MEROPS:M10.002	Endopeptidase (input)	-19.27	MEROPS score threshold (-22,73)	38	90.6
e18732	P01833	604	639	C-terminus	MMP9 (P14780; MMP9_HUMAN)	SSRALVST	MEROPS:M10.004	Endopeptidase (input)	-20	MEROPS score threshold (-24,54)	63	63.68
e18732	P01833	604	639	C-terminus	PGA3 (P0DJD8; PEPA3_HUMAN)	SSRALVST	MEROPS:A01.001	Endopeptidase (input)	-22.49	MEROPS score threshold (-24,17)	72	49.97
e18732	P01833	604	639	N-terminus	CAPN2 (P17655; CAN2_HUMAN)	QDPRLFAE	MEROPS:C02.002	Endopeptidase (input)	-23.85	MEROPS score threshold (-24,15)	57	57.87
e18732	P01833	604	639	N-terminus	CTSG (P08311; CATG_HUMAN)	QDPRLFAE	MEROPS:S01.133	Endopeptidase (input)	-23.2	MEROPS score threshold (-24,91)	63	78.25
e18732	P01833	604	639	N-terminus	CTSK (P43235; CATK_HUMAN)	QDPRLFAE	MEROPS:C01.036	Endopeptidase (input)	-24.04	MEROPS score threshold (-25,77)	57	76.57
e18732	P01833	604	639	N-terminus	F2 (P00734; THRB_HUMAN)	QDPRLFAE	MEROPS:S01.217	Endopeptidase (input)	-19.87	MEROPS score threshold (-21,09)	78	98.93
e18732	P01833	604	639	N-terminus	GZMK (P49863; GRAK_HUMAN)	QDPRLFAE	MEROPS:S01.146	Endopeptidase (input)	-17.79	MEROPS score threshold (-19,64)	3	99.93
e18732	P01833	604	639	N-terminus	GZMM (P51124; GRAM_HUMAN)	QDPRLFAE	MEROPS:S01.139	Endopeptidase (input)	-21.36	MEROPS score threshold (-21,93)	74	92.47
e18732	P01833	604	639	N-terminus	KLK6 (Q92876; KLK6_HUMAN)	QDPRLFAE	MEROPS:S01.236	Endopeptidase (input)	-21.58	MEROPS score threshold (-23,61)	80	95.76
e18732	P01833	604	639	N-terminus	MME (P08473; NEP_HUMAN)	QDPRLFAE	MEROPS:M13.001	Endopeptidase (input)	-23.09	MEROPS score threshold (-24,37)	58	87.21
e18732	P01833	604	639	N-terminus	MMP13 (P45452; MMP13_HUMAN)	QDPRLFAE	MEROPS:M10.013	Endopeptidase (input)	-22.43	MEROPS score threshold (-23,33)	70	93.66
e18732	P01833	604	639	N-terminus	MMP14 (P50281; MMP14_HUMAN)	QDPRLFAE	MEROPS:M10.014	Endopeptidase (input)	-21.05	MEROPS score threshold (-22,96)	75	80.66
e18732	P01833	604	639	N-terminus	MMP3 (P08254; MMP3_HUMAN)	QDPRLFAE	MEROPS:M10.005	Endopeptidase (input)	-23.26	MEROPS score threshold (-23,35)	70	79.35
e18732	P01833	604	639	N-terminus	MMP7 (P09237; MMP7_HUMAN)	QDPRLFAE	MEROPS:M10.008	Endopeptidase (input)	-22.83	MEROPS score threshold (-26,58)	54	53.97
e18732	P01833	604	639	N-terminus	MMP9 (P14780; MMP9_HUMAN)	QDPRLFAE	MEROPS:M10.004	Endopeptidase (input)	-23.25	MEROPS score threshold (-24,54)	63	63.68
e18732	P01833	604	639	N-terminus	PLG (P00747; PLMN_HUMAN)	QDPRLFAE	MEROPS:S01.233	Endopeptidase (input)	-21.07	MEROPS score threshold (-22,58)	70	94.16
e18732	P01833	604	639	N-terminus	TMPRSS7 (Q7RTY8; TMPS7_HUMAN)	QDPRLFAE	MEROPS:S01.072	Endopeptidase (input)	-22.86	MEROPS score threshold (-22,87)	64	94.17
e18732	P01833	604	639	N-terminus	Try3 (P08426; TRY3_RAT)	QDPRLFAE	MEROPS:S01.151	Endopeptidase (input)	-19.79	MEROPS score threshold (-21,71)	78	92.67
e19446	P01833	605	643	C-terminus	CAPN1 (P07384; CAN1_HUMAN)	LVSTLVPL	MEROPS:C02.001	Endopeptidase (input)	-20.07	MEROPS score threshold (-24,18)	84	58.33
e19446	P01833	605	643	C-terminus	CAPN2 (P17655; CAN2_HUMAN)	LVSTLVPL	MEROPS:C02.002	Endopeptidase (input)	-20.84	MEROPS score threshold (-24,15)	57	57.87
e19446	P01833	605	643	C-terminus	CASP1 (P29466; CASP1_HUMAN)	LVSTLVPL	MEROPS:C14.001	Endopeptidase (input)	-20.47	MEROPS score threshold (-22,04)	95	96.19
e19446	P01833	605	643	C-terminus	CTSB (P07858; CATB_HUMAN)	LVSTLVPL	MEROPS:C01.060	Endopeptidase (input)	-20.98	MEROPS score threshold (-23,76)	79	80.99
e19446	P01833	605	643	C-terminus	CTSD (P07339; CATD_HUMAN)	LVSTLVPL	MEROPS:A01.009	Endopeptidase (input)	-22.38	MEROPS score threshold (-22,64)	79	84.74
e19446	P01833	605	643	C-terminus	CTSE (P14091; CATE_HUMAN)	LVSTLVPL	MEROPS:A01.010	Endopeptidase (input)	-22.24	MEROPS score threshold (-22,27)	71	87.48
e19446	P01833	605	643	C-terminus	CTSG (P08311; CATG_HUMAN)	LVSTLVPL	MEROPS:S01.133	Endopeptidase (input)	-23.68	MEROPS score threshold (-24,91)	63	78.25
e19446	P01833	605	643	C-terminus	CTSK (P43235; CATK_HUMAN)	LVSTLVPL	MEROPS:C01.036	Endopeptidase (input)	-25.74	MEROPS score threshold (-25,77)	57	76.57
e19446	P01833	605	643	C-terminus	CTSL (P07711; CATL1_HUMAN)	LVSTLVPL	MEROPS:C01.032	Endopeptidase (input)	-24.28	MEROPS score threshold (-25,1)	68	62.99
e19446	P01833	605	643	C-terminus	CTSS (P25774; CATS_HUMAN)	LVSTLVPL	MEROPS:C01.034	Endopeptidase (input)	-24.11	MEROPS score threshold (-25,53)	60	61.46
e19446	P01833	605	643	C-terminus	ELANE (P08246; ELNE_HUMAN)	LVSTLVPL	MEROPS:S01.131	Endopeptidase (input)	-21.81	MEROPS score threshold (-23,57)	77	77.82
e19446	P01833	605	643	C-terminus	HTRA2 (O43464; HTRA2_HUMAN)	LVSTLVPL	MEROPS:S01.278	Endopeptidase (input)	-20.21	MEROPS score threshold (-22,4)	64	94.69
e19446	P01833	605	643	C-terminus	KLK6 (Q92876; KLK6_HUMAN)	LVSTLVPL	MEROPS:S01.236	Endopeptidase (input)	-22.95	MEROPS score threshold (-23,61)	80	95.76
e19446	P01833	605	643	C-terminus	MEP1A (Q16819; MEP1A_HUMAN)	LVSTLVPL	MEROPS:M12.002	Endopeptidase (input)	-22.51	MEROPS score threshold (-23,48)	78	65.59
e19446	P01833	605	643	C-terminus	MMP12 (P39900; MMP12_HUMAN)	LVSTLVPL	MEROPS:M10.009	Endopeptidase (input)	-22.16	MEROPS score threshold (-22,75)	67	88.47
e19446	P01833	605	643	C-terminus	MMP13 (P45452; MMP13_HUMAN)	LVSTLVPL	MEROPS:M10.013	Endopeptidase (input)	-22.57	MEROPS score threshold (-23,33)	70	93.66
e19446	P01833	605	643	C-terminus	MMP14 (P50281; MMP14_HUMAN)	LVSTLVPL	MEROPS:M10.014	Endopeptidase (input)	-20.51	MEROPS score threshold (-22,96)	75	80.66
e19446	P01833	605	643	C-terminus	MMP2 (P08253; MMP2_HUMAN)	LVSTLVPL	MEROPS:M10.003	Endopeptidase (input)	-20.14	MEROPS score threshold (-22,7)	76	86.88
e19446	P01833	605	643	C-terminus	MMP25 (Q9NPA2; MMP25_HUMAN)	LVSTLVPL	MEROPS:M10.024	Endopeptidase (input)	-21.04	MEROPS score threshold (-24,46)	28	82.71
e19446	P01833	605	643	C-terminus	MMP3 (P08254; MMP3_HUMAN)	LVSTLVPL	MEROPS:M10.005	Endopeptidase (input)	-21.98	MEROPS score threshold (-23,35)	70	79.35
e19446	P01833	605	643	C-terminus	MMP7 (P09237; MMP7_HUMAN)	LVSTLVPL	MEROPS:M10.008	Endopeptidase (input)	-21	MEROPS score threshold (-26,58)	54	53.97
e19446	P01833	605	643	C-terminus	MMP8 (P22894; MMP8_HUMAN)	LVSTLVPL	MEROPS:M10.002	Endopeptidase (input)	-20.93	MEROPS score threshold (-22,73)	38	90.6
e19446	P01833	605	643	C-terminus	MMP9 (P14780; MMP9_HUMAN)	LVSTLVPL	MEROPS:M10.004	Endopeptidase (input)	-21.07	MEROPS score threshold (-24,54)	63	63.68
e19446	P01833	605	643	C-terminus	PGA3 (P0DJD8; PEPA3_HUMAN)	LVSTLVPL	MEROPS:A01.001	Endopeptidase (input)	-22.48	MEROPS score threshold (-24,17)	72	49.97
e19446	P01833	605	643	N-terminus	ADAMTS4 (O75173; ATS4_HUMAN)	DPRLFAEE	MEROPS:M12.221	Endopeptidase (input)	-22.07	MEROPS score threshold (-23,05)	94	85.47
e19446	P01833	605	643	N-terminus	CTSB (P07858; CATB_HUMAN)	DPRLFAEE	MEROPS:C01.060	Endopeptidase (input)	-23.26	MEROPS score threshold (-23,76)	79	80.99
e19446	P01833	605	643	N-terminus	CTSD (P07339; CATD_HUMAN)	DPRLFAEE	MEROPS:A01.009	Endopeptidase (input)	-19.26	MEROPS score threshold (-22,64)	79	84.74
e19446	P01833	605	643	N-terminus	CTSE (P14091; CATE_HUMAN)	DPRLFAEE	MEROPS:A01.010	Endopeptidase (input)	-20.41	MEROPS score threshold (-22,27)	71	87.48
e19446	P01833	605	643	N-terminus	CTSG (P08311; CATG_HUMAN)	DPRLFAEE	MEROPS:S01.133	Endopeptidase (input)	-24.55	MEROPS score threshold (-24,91)	63	78.25
e19446	P01833	605	643	N-terminus	MEP1A (Q16819; MEP1A_HUMAN)	DPRLFAEE	MEROPS:M12.002	Endopeptidase (input)	-23.16	MEROPS score threshold (-23,48)	78	65.59
e19446	P01833	605	643	N-terminus	MME (P08473; NEP_HUMAN)	DPRLFAEE	MEROPS:M13.001	Endopeptidase (input)	-23.35	MEROPS score threshold (-24,37)	58	87.21
e19446	P01833	605	643	N-terminus	MMP13 (P45452; MMP13_HUMAN)	DPRLFAEE	MEROPS:M10.013	Endopeptidase (input)	-21.96	MEROPS score threshold (-23,33)	70	93.66
e19446	P01833	605	643	N-terminus	MMP14 (P50281; MMP14_HUMAN)	DPRLFAEE	MEROPS:M10.014	Endopeptidase (input)	-21.78	MEROPS score threshold (-22,96)	75	80.66
e19446	P01833	605	643	N-terminus	MMP2 (P08253; MMP2_HUMAN)	DPRLFAEE	MEROPS:M10.003	Endopeptidase (input)	-22.69	MEROPS score threshold (-22,7)	76	86.88
e19446	P01833	605	643	N-terminus	MMP25 (Q9NPA2; MMP25_HUMAN)	DPRLFAEE	MEROPS:M10.024	Endopeptidase (input)	-24.31	MEROPS score threshold (-24,46)	28	82.71
e19446	P01833	605	643	N-terminus	MMP3 (P08254; MMP3_HUMAN)	DPRLFAEE	MEROPS:M10.005	Endopeptidase (input)	-21.26	MEROPS score threshold (-23,35)	70	79.35
e19446	P01833	605	643	N-terminus	MMP7 (P09237; MMP7_HUMAN)	DPRLFAEE	MEROPS:M10.008	Endopeptidase (input)	-21.5	MEROPS score threshold (-26,58)	54	53.97
e19446	P01833	605	643	N-terminus	MMP8 (P22894; MMP8_HUMAN)	DPRLFAEE	MEROPS:M10.002	Endopeptidase (input)	-21.34	MEROPS score threshold (-22,73)	38	90.6
e19446	P01833	605	643	N-terminus	MMP9 (P14780; MMP9_HUMAN)	DPRLFAEE	MEROPS:M10.004	Endopeptidase (input)	-22.17	MEROPS score threshold (-24,54)	63	63.68
e19446	P01833	605	643	N-terminus	PGA3 (P0DJD8; PEPA3_HUMAN)	DPRLFAEE	MEROPS:A01.001	Endopeptidase (input)	-22.64	MEROPS score threshold (-24,17)	72	49.97
e20055	P01833	599	639	C-terminus	ADAM10 (O14672; ADA10_HUMAN)	SSRALVST	MEROPS:M12.210	Endopeptidase (input)	-17.58	99th percentile (-18,14)	35	99.86
e20055	P01833	599	639	C-terminus	ADAM17 (P78536; ADA17_HUMAN)	SSRALVST	MEROPS:M12.217	Endopeptidase (input)	-17.53	99th percentile (-19,15)	30	99.49
e20055	P01833	599	639	C-terminus	CAPN1 (P07384; CAN1_HUMAN)	SSRALVST	MEROPS:C02.001	Endopeptidase (input)	-21.75	MEROPS score threshold (-24,18)	84	58.33
e20055	P01833	599	639	C-terminus	CAPN2 (P17655; CAN2_HUMAN)	SSRALVST	MEROPS:C02.002	Endopeptidase (input)	-22.26	MEROPS score threshold (-24,15)	57	57.87
e20055	P01833	599	639	C-terminus	CTSB (P07858; CATB_HUMAN)	SSRALVST	MEROPS:C01.060	Endopeptidase (input)	-21.38	MEROPS score threshold (-23,76)	79	80.99
e20055	P01833	599	639	C-terminus	CTSD (P07339; CATD_HUMAN)	SSRALVST	MEROPS:A01.009	Endopeptidase (input)	-22.04	MEROPS score threshold (-22,64)	79	84.74
e20055	P01833	599	639	C-terminus	CTSE (P14091; CATE_HUMAN)	SSRALVST	MEROPS:A01.010	Endopeptidase (input)	-22.08	MEROPS score threshold (-22,27)	71	87.48
e20055	P01833	599	639	C-terminus	KLK4 (Q9Y5K2; KLK4_HUMAN)	SSRALVST	MEROPS:S01.251	Endopeptidase (input)	-22.35	MEROPS score threshold (-22,45)	74	95.82
e20055	P01833	599	639	C-terminus	MEP1A (Q16819; MEP1A_HUMAN)	SSRALVST	MEROPS:M12.002	Endopeptidase (input)	-23.25	MEROPS score threshold (-23,48)	78	65.59
e20055	P01833	599	639	C-terminus	MME (P08473; NEP_HUMAN)	SSRALVST	MEROPS:M13.001	Endopeptidase (input)	-24.25	MEROPS score threshold (-24,37)	58	87.21
e20055	P01833	599	639	C-terminus	MMP12 (P39900; MMP12_HUMAN)	SSRALVST	MEROPS:M10.009	Endopeptidase (input)	-22.71	MEROPS score threshold (-22,75)	67	88.47
e20055	P01833	599	639	C-terminus	MMP13 (P45452; MMP13_HUMAN)	SSRALVST	MEROPS:M10.013	Endopeptidase (input)	-21.8	MEROPS score threshold (-23,33)	70	93.66
e20055	P01833	599	639	C-terminus	MMP14 (P50281; MMP14_HUMAN)	SSRALVST	MEROPS:M10.014	Endopeptidase (input)	-18.7	MEROPS score threshold (-22,96)	75	80.66
e20055	P01833	599	639	C-terminus	MMP2 (P08253; MMP2_HUMAN)	SSRALVST	MEROPS:M10.003	Endopeptidase (input)	-19.07	MEROPS score threshold (-22,7)	76	86.88
e20055	P01833	599	639	C-terminus	MMP25 (Q9NPA2; MMP25_HUMAN)	SSRALVST	MEROPS:M10.024	Endopeptidase (input)	-18.78	MEROPS score threshold (-24,46)	28	82.71
e20055	P01833	599	639	C-terminus	MMP3 (P08254; MMP3_HUMAN)	SSRALVST	MEROPS:M10.005	Endopeptidase (input)	-20.8	MEROPS score threshold (-23,35)	70	79.35
e20055	P01833	599	639	C-terminus	MMP7 (P09237; MMP7_HUMAN)	SSRALVST	MEROPS:M10.008	Endopeptidase (input)	-22.09	MEROPS score threshold (-26,58)	54	53.97
e20055	P01833	599	639	C-terminus	MMP8 (P22894; MMP8_HUMAN)	SSRALVST	MEROPS:M10.002	Endopeptidase (input)	-19.27	MEROPS score threshold (-22,73)	38	90.6
e20055	P01833	599	639	C-terminus	MMP9 (P14780; MMP9_HUMAN)	SSRALVST	MEROPS:M10.004	Endopeptidase (input)	-20	MEROPS score threshold (-24,54)	63	63.68
e20055	P01833	599	639	C-terminus	PGA3 (P0DJD8; PEPA3_HUMAN)	SSRALVST	MEROPS:A01.001	Endopeptidase (input)	-22.49	MEROPS score threshold (-24,17)	72	49.97
e20055	P01833	599	639	N-terminus	CTSL (P07711; CATL1_HUMAN)	ENKAIQDP	MEROPS:C01.032	Endopeptidase (input)	-23.87	MEROPS score threshold (-25,1)	68	62.99
e20055	P01833	599	639	N-terminus	CTSS (P25774; CATS_HUMAN)	ENKAIQDP	MEROPS:C01.034	Endopeptidase (input)	-25.45	MEROPS score threshold (-25,53)	60	61.46
e20055	P01833	599	639	N-terminus	MMP2 (P08253; MMP2_HUMAN)	ENKAIQDP	MEROPS:M10.003	Endopeptidase (input)	-22.08	MEROPS score threshold (-22,7)	76	86.88
e20055	P01833	599	639	N-terminus	MMP25 (Q9NPA2; MMP25_HUMAN)	ENKAIQDP	MEROPS:M10.024	Endopeptidase (input)	-22.37	MEROPS score threshold (-24,46)	28	82.71
e20055	P01833	599	639	N-terminus	MMP7 (P09237; MMP7_HUMAN)	ENKAIQDP	MEROPS:M10.008	Endopeptidase (input)	-23.41	MEROPS score threshold (-26,58)	54	53.97
e20055	P01833	599	639	N-terminus	MMP9 (P14780; MMP9_HUMAN)	ENKAIQDP	MEROPS:M10.004	Endopeptidase (input)	-23.42	MEROPS score threshold (-24,54)	63	63.68
e20055	P01833	599	639	N-terminus	PGA3 (P0DJD8; PEPA3_HUMAN)	ENKAIQDP	MEROPS:A01.001	Endopeptidase (input)	-23.73	MEROPS score threshold (-24,17)	72	49.97
_____________________________________________________________________
Generated by http://proteasix.cs.manchester.ac.uk

## Sheet: FSGS
Peptide ID	Parent Protein AC from input	Start amino acid	End amino acid	N or C-terminus	Protease Human	Cleavage site	Source	Plausible proteolysis	Probability Calculated	Threshold applied (value)	Sensitivity	Specificity
e14560	P01833	614	640	C-terminus	CAPN1 (P07384; CAN1_HUMAN)	SRALVSTL	MEROPS:C02.001	Endopeptidase (input)	-22.47	MEROPS score threshold (-24,18)	84	58.33
e14560	P01833	614	640	C-terminus	CAPN2 (P17655; CAN2_HUMAN)	SRALVSTL	MEROPS:C02.002	Endopeptidase (input)	-23.04	MEROPS score threshold (-24,15)	57	57.87
e14560	P01833	614	640	C-terminus	CMA1 (P23946; CMA1_HUMAN)	SRALVSTL	MEROPS:S01.140	Endopeptidase (input)	-21.71	MEROPS score threshold (-23,04)	93	95.34
e14560	P01833	614	640	C-terminus	CTSB (P07858; CATB_HUMAN)	SRALVSTL	MEROPS:C01.060	Endopeptidase (input)	-23.09	MEROPS score threshold (-23,76)	79	80.99
e14560	P01833	614	640	C-terminus	CTSD (P07339; CATD_HUMAN)	SRALVSTL	MEROPS:A01.009	Endopeptidase (input)	-20.24	MEROPS score threshold (-22,64)	79	84.74
e14560	P01833	614	640	C-terminus	CTSE (P14091; CATE_HUMAN)	SRALVSTL	MEROPS:A01.010	Endopeptidase (input)	-18.59	MEROPS score threshold (-22,27)	71	87.48
e14560	P01833	614	640	C-terminus	CTSG (P08311; CATG_HUMAN)	SRALVSTL	MEROPS:S01.133	Endopeptidase (input)	-23.41	MEROPS score threshold (-24,91)	63	78.25
e14560	P01833	614	640	C-terminus	GZMM (P51124; GRAM_HUMAN)	SRALVSTL	MEROPS:S01.139	Endopeptidase (input)	-20.83	MEROPS score threshold (-21,93)	74	92.47
e14560	P01833	614	640	C-terminus	HPN (P05981; HEPS_HUMAN)	SRALVSTL	MEROPS:S01.224	Endopeptidase (input)	-22.09	MEROPS score threshold (-22,19)	66	98.56
e14560	P01833	614	640	C-terminus	MEP1A (Q16819; MEP1A_HUMAN)	SRALVSTL	MEROPS:M12.002	Endopeptidase (input)	-20.88	MEROPS score threshold (-23,48)	78	65.59
e14560	P01833	614	640	C-terminus	MME (P08473; NEP_HUMAN)	SRALVSTL	MEROPS:M13.001	Endopeptidase (input)	-24.03	MEROPS score threshold (-24,37)	58	87.21
e14560	P01833	614	640	C-terminus	MMP3 (P08254; MMP3_HUMAN)	SRALVSTL	MEROPS:M10.005	Endopeptidase (input)	-22.48	MEROPS score threshold (-23,35)	70	79.35
e14560	P01833	614	640	C-terminus	MMP7 (P09237; MMP7_HUMAN)	SRALVSTL	MEROPS:M10.008	Endopeptidase (input)	-23.05	MEROPS score threshold (-26,58)	54	53.97
e14560	P01833	614	640	C-terminus	MMP9 (P14780; MMP9_HUMAN)	SRALVSTL	MEROPS:M10.004	Endopeptidase (input)	-23.27	MEROPS score threshold (-24,54)	63	63.68
e14560	P01833	614	640	C-terminus	PGA3 (P0DJD8; PEPA3_HUMAN)	SRALVSTL	MEROPS:A01.001	Endopeptidase (input)	-22.97	MEROPS score threshold (-24,17)	72	49.97
e14560	P01833	614	640	C-terminus	TMPRSS7 (Q7RTY8; TMPS7_HUMAN)	SRALVSTL	MEROPS:S01.072	Endopeptidase (input)	-21.78	MEROPS score threshold (-22,87)	64	94.17
e14560	P01833	614	640	N-terminus	CASP1 (P29466; CASP1_HUMAN)	AVADTRDQ	MEROPS:C14.001	Endopeptidase (input)	-21.22	MEROPS score threshold (-22,04)	95	96.19
e14560	P01833	614	640	N-terminus	CTSS (P25774; CATS_HUMAN)	AVADTRDQ	MEROPS:C01.034	Endopeptidase (input)	-24.32	MEROPS score threshold (-25,53)	60	61.46
e14560	P01833	614	640	N-terminus	MEP1A (Q16819; MEP1A_HUMAN)	AVADTRDQ	MEROPS:M12.002	Endopeptidase (input)	-23.09	MEROPS score threshold (-23,48)	78	65.59
e14560	P01833	614	640	N-terminus	MMP14 (P50281; MMP14_HUMAN)	AVADTRDQ	MEROPS:M10.014	Endopeptidase (input)	-22.21	MEROPS score threshold (-22,96)	75	80.66
e14560	P01833	614	640	N-terminus	MMP3 (P08254; MMP3_HUMAN)	AVADTRDQ	MEROPS:M10.005	Endopeptidase (input)	-21.44	MEROPS score threshold (-23,35)	70	79.35
e14560	P01833	614	640	N-terminus	MMP7 (P09237; MMP7_HUMAN)	AVADTRDQ	MEROPS:M10.008	Endopeptidase (input)	-22.67	MEROPS score threshold (-26,58)	54	53.97
e14560	P01833	614	640	N-terminus	PGA3 (P0DJD8; PEPA3_HUMAN)	AVADTRDQ	MEROPS:A01.001	Endopeptidase (input)	-22.1	MEROPS score threshold (-24,17)	72	49.97
e18377	P01833	605	639	C-terminus	ADAM10 (O14672; ADA10_HUMAN)	SSRALVST	MEROPS:M12.210	Endopeptidase (input)	-17.58	99th percentile (-18,14)	35	99.86
e18377	P01833	605	639	C-terminus	ADAM17 (P78536; ADA17_HUMAN)	SSRALVST	MEROPS:M12.217	Endopeptidase (input)	-17.53	99th percentile (-19,15)	30	99.49
e18377	P01833	605	639	C-terminus	CAPN1 (P07384; CAN1_HUMAN)	SSRALVST	MEROPS:C02.001	Endopeptidase (input)	-21.75	MEROPS score threshold (-24,18)	84	58.33
e18377	P01833	605	639	C-terminus	CAPN2 (P17655; CAN2_HUMAN)	SSRALVST	MEROPS:C02.002	Endopeptidase (input)	-22.26	MEROPS score threshold (-24,15)	57	57.87
e18377	P01833	605	639	C-terminus	CTSB (P07858; CATB_HUMAN)	SSRALVST	MEROPS:C01.060	Endopeptidase (input)	-21.38	MEROPS score threshold (-23,76)	79	80.99
e18377	P01833	605	639	C-terminus	CTSD (P07339; CATD_HUMAN)	SSRALVST	MEROPS:A01.009	Endopeptidase (input)	-22.04	MEROPS score threshold (-22,64)	79	84.74
e18377	P01833	605	639	C-terminus	CTSE (P14091; CATE_HUMAN)	SSRALVST	MEROPS:A01.010	Endopeptidase (input)	-22.08	MEROPS score threshold (-22,27)	71	87.48
e18377	P01833	605	639	C-terminus	KLK4 (Q9Y5K2; KLK4_HUMAN)	SSRALVST	MEROPS:S01.251	Endopeptidase (input)	-22.35	MEROPS score threshold (-22,45)	74	95.82
e18377	P01833	605	639	C-terminus	MEP1A (Q16819; MEP1A_HUMAN)	SSRALVST	MEROPS:M12.002	Endopeptidase (input)	-23.25	MEROPS score threshold (-23,48)	78	65.59
e18377	P01833	605	639	C-terminus	MME (P08473; NEP_HUMAN)	SSRALVST	MEROPS:M13.001	Endopeptidase (input)	-24.25	MEROPS score threshold (-24,37)	58	87.21
e18377	P01833	605	639	C-terminus	MMP12 (P39900; MMP12_HUMAN)	SSRALVST	MEROPS:M10.009	Endopeptidase (input)	-22.71	MEROPS score threshold (-22,75)	67	88.47
e18377	P01833	605	639	C-terminus	MMP13 (P45452; MMP13_HUMAN)	SSRALVST	MEROPS:M10.013	Endopeptidase (input)	-21.8	MEROPS score threshold (-23,33)	70	93.66
e18377	P01833	605	639	C-terminus	MMP14 (P50281; MMP14_HUMAN)	SSRALVST	MEROPS:M10.014	Endopeptidase (input)	-18.7	MEROPS score threshold (-22,96)	75	80.66
e18377	P01833	605	639	C-terminus	MMP2 (P08253; MMP2_HUMAN)	SSRALVST	MEROPS:M10.003	Endopeptidase (input)	-19.07	MEROPS score threshold (-22,7)	76	86.88
e18377	P01833	605	639	C-terminus	MMP25 (Q9NPA2; MMP25_HUMAN)	SSRALVST	MEROPS:M10.024	Endopeptidase (input)	-18.78	MEROPS score threshold (-24,46)	28	82.71
e18377	P01833	605	639	C-terminus	MMP3 (P08254; MMP3_HUMAN)	SSRALVST	MEROPS:M10.005	Endopeptidase (input)	-20.8	MEROPS score threshold (-23,35)	70	79.35
e18377	P01833	605	639	C-terminus	MMP7 (P09237; MMP7_HUMAN)	SSRALVST	MEROPS:M10.008	Endopeptidase (input)	-22.09	MEROPS score threshold (-26,58)	54	53.97
e18377	P01833	605	639	C-terminus	MMP8 (P22894; MMP8_HUMAN)	SSRALVST	MEROPS:M10.002	Endopeptidase (input)	-19.27	MEROPS score threshold (-22,73)	38	90.6
e18377	P01833	605	639	C-terminus	MMP9 (P14780; MMP9_HUMAN)	SSRALVST	MEROPS:M10.004	Endopeptidase (input)	-20	MEROPS score threshold (-24,54)	63	63.68
e18377	P01833	605	639	C-terminus	PGA3 (P0DJD8; PEPA3_HUMAN)	SSRALVST	MEROPS:A01.001	Endopeptidase (input)	-22.49	MEROPS score threshold (-24,17)	72	49.97
e18377	P01833	605	639	N-terminus	ADAMTS4 (O75173; ATS4_HUMAN)	DPRLFAEE	MEROPS:M12.221	Endopeptidase (input)	-22.07	MEROPS score threshold (-23,05)	94	85.47
e18377	P01833	605	639	N-terminus	CTSB (P07858; CATB_HUMAN)	DPRLFAEE	MEROPS:C01.060	Endopeptidase (input)	-23.26	MEROPS score threshold (-23,76)	79	80.99
e18377	P01833	605	639	N-terminus	CTSD (P07339; CATD_HUMAN)	DPRLFAEE	MEROPS:A01.009	Endopeptidase (input)	-19.26	MEROPS score threshold (-22,64)	79	84.74
e18377	P01833	605	639	N-terminus	CTSE (P14091; CATE_HUMAN)	DPRLFAEE	MEROPS:A01.010	Endopeptidase (input)	-20.41	MEROPS score threshold (-22,27)	71	87.48
e18377	P01833	605	639	N-terminus	CTSG (P08311; CATG_HUMAN)	DPRLFAEE	MEROPS:S01.133	Endopeptidase (input)	-24.55	MEROPS score threshold (-24,91)	63	78.25
e18377	P01833	605	639	N-terminus	MEP1A (Q16819; MEP1A_HUMAN)	DPRLFAEE	MEROPS:M12.002	Endopeptidase (input)	-23.16	MEROPS score threshold (-23,48)	78	65.59
e18377	P01833	605	639	N-terminus	MME (P08473; NEP_HUMAN)	DPRLFAEE	MEROPS:M13.001	Endopeptidase (input)	-23.35	MEROPS score threshold (-24,37)	58	87.21
e18377	P01833	605	639	N-terminus	MMP13 (P45452; MMP13_HUMAN)	DPRLFAEE	MEROPS:M10.013	Endopeptidase (input)	-21.96	MEROPS score threshold (-23,33)	70	93.66
e18377	P01833	605	639	N-terminus	MMP14 (P50281; MMP14_HUMAN)	DPRLFAEE	MEROPS:M10.014	Endopeptidase (input)	-21.78	MEROPS score threshold (-22,96)	75	80.66
e18377	P01833	605	639	N-terminus	MMP2 (P08253; MMP2_HUMAN)	DPRLFAEE	MEROPS:M10.003	Endopeptidase (input)	-22.69	MEROPS score threshold (-22,7)	76	86.88
e18377	P01833	605	639	N-terminus	MMP25 (Q9NPA2; MMP25_HUMAN)	DPRLFAEE	MEROPS:M10.024	Endopeptidase (input)	-24.31	MEROPS score threshold (-24,46)	28	82.71
e18377	P01833	605	639	N-terminus	MMP3 (P08254; MMP3_HUMAN)	DPRLFAEE	MEROPS:M10.005	Endopeptidase (input)	-21.26	MEROPS score threshold (-23,35)	70	79.35
e18377	P01833	605	639	N-terminus	MMP7 (P09237; MMP7_HUMAN)	DPRLFAEE	MEROPS:M10.008	Endopeptidase (input)	-21.5	MEROPS score threshold (-26,58)	54	53.97
e18377	P01833	605	639	N-terminus	MMP8 (P22894; MMP8_HUMAN)	DPRLFAEE	MEROPS:M10.002	Endopeptidase (input)	-21.34	MEROPS score threshold (-22,73)	38	90.6
e18377	P01833	605	639	N-terminus	MMP9 (P14780; MMP9_HUMAN)	DPRLFAEE	MEROPS:M10.004	Endopeptidase (input)	-22.17	MEROPS score threshold (-24,54)	63	63.68
e18377	P01833	605	639	N-terminus	PGA3 (P0DJD8; PEPA3_HUMAN)	DPRLFAEE	MEROPS:A01.001	Endopeptidase (input)	-22.64	MEROPS score threshold (-24,17)	72	49.97
e18732	P01833	604	639	C-terminus	ADAM10 (O14672; ADA10_HUMAN)	SSRALVST	MEROPS:M12.210	Endopeptidase (input)	-17.58	99th percentile (-18,14)	35	99.86
e18732	P01833	604	639	C-terminus	ADAM17 (P78536; ADA17_HUMAN)	SSRALVST	MEROPS:M12.217	Endopeptidase (input)	-17.53	99th percentile (-19,15)	30	99.49
e18732	P01833	604	639	C-terminus	CAPN1 (P07384; CAN1_HUMAN)	SSRALVST	MEROPS:C02.001	Endopeptidase (input)	-21.75	MEROPS score threshold (-24,18)	84	58.33
e18732	P01833	604	639	C-terminus	CAPN2 (P17655; CAN2_HUMAN)	SSRALVST	MEROPS:C02.002	Endopeptidase (input)	-22.26	MEROPS score threshold (-24,15)	57	57.87
e18732	P01833	604	639	C-terminus	CTSB (P07858; CATB_HUMAN)	SSRALVST	MEROPS:C01.060	Endopeptidase (input)	-21.38	MEROPS score threshold (-23,76)	79	80.99
e18732	P01833	604	639	C-terminus	CTSD (P07339; CATD_HUMAN)	SSRALVST	MEROPS:A01.009	Endopeptidase (input)	-22.04	MEROPS score threshold (-22,64)	79	84.74
e18732	P01833	604	639	C-terminus	CTSE (P14091; CATE_HUMAN)	SSRALVST	MEROPS:A01.010	Endopeptidase (input)	-22.08	MEROPS score threshold (-22,27)	71	87.48
e18732	P01833	604	639	C-terminus	KLK4 (Q9Y5K2; KLK4_HUMAN)	SSRALVST	MEROPS:S01.251	Endopeptidase (input)	-22.35	MEROPS score threshold (-22,45)	74	95.82
e18732	P01833	604	639	C-terminus	MEP1A (Q16819; MEP1A_HUMAN)	SSRALVST	MEROPS:M12.002	Endopeptidase (input)	-23.25	MEROPS score threshold (-23,48)	78	65.59
e18732	P01833	604	639	C-terminus	MME (P08473; NEP_HUMAN)	SSRALVST	MEROPS:M13.001	Endopeptidase (input)	-24.25	MEROPS score threshold (-24,37)	58	87.21
e18732	P01833	604	639	C-terminus	MMP12 (P39900; MMP12_HUMAN)	SSRALVST	MEROPS:M10.009	Endopeptidase (input)	-22.71	MEROPS score threshold (-22,75)	67	88.47
e18732	P01833	604	639	C-terminus	MMP13 (P45452; MMP13_HUMAN)	SSRALVST	MEROPS:M10.013	Endopeptidase (input)	-21.8	MEROPS score threshold (-23,33)	70	93.66
e18732	P01833	604	639	C-terminus	MMP14 (P50281; MMP14_HUMAN)	SSRALVST	MEROPS:M10.014	Endopeptidase (input)	-18.7	MEROPS score threshold (-22,96)	75	80.66
e18732	P01833	604	639	C-terminus	MMP2 (P08253; MMP2_HUMAN)	SSRALVST	MEROPS:M10.003	Endopeptidase (input)	-19.07	MEROPS score threshold (-22,7)	76	86.88
e18732	P01833	604	639	C-terminus	MMP25 (Q9NPA2; MMP25_HUMAN)	SSRALVST	MEROPS:M10.024	Endopeptidase (input)	-18.78	MEROPS score threshold (-24,46)	28	82.71
e18732	P01833	604	639	C-terminus	MMP3 (P08254; MMP3_HUMAN)	SSRALVST	MEROPS:M10.005	Endopeptidase (input)	-20.8	MEROPS score threshold (-23,35)	70	79.35
e18732	P01833	604	639	C-terminus	MMP7 (P09237; MMP7_HUMAN)	SSRALVST	MEROPS:M10.008	Endopeptidase (input)	-22.09	MEROPS score threshold (-26,58)	54	53.97
e18732	P01833	604	639	C-terminus	MMP8 (P22894; MMP8_HUMAN)	SSRALVST	MEROPS:M10.002	Endopeptidase (input)	-19.27	MEROPS score threshold (-22,73)	38	90.6
e18732	P01833	604	639	C-terminus	MMP9 (P14780; MMP9_HUMAN)	SSRALVST	MEROPS:M10.004	Endopeptidase (input)	-20	MEROPS score threshold (-24,54)	63	63.68
e18732	P01833	604	639	C-terminus	PGA3 (P0DJD8; PEPA3_HUMAN)	SSRALVST	MEROPS:A01.001	Endopeptidase (input)	-22.49	MEROPS score threshold (-24,17)	72	49.97
e18732	P01833	604	639	N-terminus	CAPN2 (P17655; CAN2_HUMAN)	QDPRLFAE	MEROPS:C02.002	Endopeptidase (input)	-23.85	MEROPS score threshold (-24,15)	57	57.87
e18732	P01833	604	639	N-terminus	CTSG (P08311; CATG_HUMAN)	QDPRLFAE	MEROPS:S01.133	Endopeptidase (input)	-23.2	MEROPS score threshold (-24,91)	63	78.25
e18732	P01833	604	639	N-terminus	CTSK (P43235; CATK_HUMAN)	QDPRLFAE	MEROPS:C01.036	Endopeptidase (input)	-24.04	MEROPS score threshold (-25,77)	57	76.57
e18732	P01833	604	639	N-terminus	F2 (P00734; THRB_HUMAN)	QDPRLFAE	MEROPS:S01.217	Endopeptidase (input)	-19.87	MEROPS score threshold (-21,09)	78	98.93
e18732	P01833	604	639	N-terminus	GZMK (P49863; GRAK_HUMAN)	QDPRLFAE	MEROPS:S01.146	Endopeptidase (input)	-17.79	MEROPS score threshold (-19,64)	3	99.93
e18732	P01833	604	639	N-terminus	GZMM (P51124; GRAM_HUMAN)	QDPRLFAE	MEROPS:S01.139	Endopeptidase (input)	-21.36	MEROPS score threshold (-21,93)	74	92.47
e18732	P01833	604	639	N-terminus	KLK6 (Q92876; KLK6_HUMAN)	QDPRLFAE	MEROPS:S01.236	Endopeptidase (input)	-21.58	MEROPS score threshold (-23,61)	80	95.76
e18732	P01833	604	639	N-terminus	MME (P08473; NEP_HUMAN)	QDPRLFAE	MEROPS:M13.001	Endopeptidase (input)	-23.09	MEROPS score threshold (-24,37)	58	87.21
e18732	P01833	604	639	N-terminus	MMP13 (P45452; MMP13_HUMAN)	QDPRLFAE	MEROPS:M10.013	Endopeptidase (input)	-22.43	MEROPS score threshold (-23,33)	70	93.66
e18732	P01833	604	639	N-terminus	MMP14 (P50281; MMP14_HUMAN)	QDPRLFAE	MEROPS:M10.014	Endopeptidase (input)	-21.05	MEROPS score threshold (-22,96)	75	80.66
e18732	P01833	604	639	N-terminus	MMP3 (P08254; MMP3_HUMAN)	QDPRLFAE	MEROPS:M10.005	Endopeptidase (input)	-23.26	MEROPS score threshold (-23,35)	70	79.35
e18732	P01833	604	639	N-terminus	MMP7 (P09237; MMP7_HUMAN)	QDPRLFAE	MEROPS:M10.008	Endopeptidase (input)	-22.83	MEROPS score threshold (-26,58)	54	53.97
e18732	P01833	604	639	N-terminus	MMP9 (P14780; MMP9_HUMAN)	QDPRLFAE	MEROPS:M10.004	Endopeptidase (input)	-23.25	MEROPS score threshold (-24,54)	63	63.68
e18732	P01833	604	639	N-terminus	PLG (P00747; PLMN_HUMAN)	QDPRLFAE	MEROPS:S01.233	Endopeptidase (input)	-21.07	MEROPS score threshold (-22,58)	70	94.16
e18732	P01833	604	639	N-terminus	TMPRSS7 (Q7RTY8; TMPS7_HUMAN)	QDPRLFAE	MEROPS:S01.072	Endopeptidase (input)	-22.86	MEROPS score threshold (-22,87)	64	94.17
e18732	P01833	604	639	N-terminus	Try3 (P08426; TRY3_RAT)	QDPRLFAE	MEROPS:S01.151	Endopeptidase (input)	-19.79	MEROPS score threshold (-21,71)	78	92.67
_____________________________________________________________________
Generated by http://proteasix.cs.manchester.ac.uk

## Sheet: Vasculitis
Peptide ID	Parent Protein AC from input	Start amino acid	End amino acid	N or C-terminus	Protease Human	Cleavage site	Source	Plausible proteolysis	Probability Calculated	Threshold applied (value)	Sensitivity	Specificity
e01248	P01833	598	606	C-terminus	CAPN1 (P07384; CAN1_HUMAN)	RLFAEEKA	MEROPS:C02.001	Endopeptidase (input)	-22.82	MEROPS score threshold (-24,18)	84	58.33
e01248	P01833	598	606	C-terminus	CAPN2 (P17655; CAN2_HUMAN)	RLFAEEKA	MEROPS:C02.002	Endopeptidase (input)	-22.52	MEROPS score threshold (-24,15)	57	57.87
e01248	P01833	598	606	C-terminus	CTSD (P07339; CATD_HUMAN)	RLFAEEKA	MEROPS:A01.009	Endopeptidase (input)	-22.04	MEROPS score threshold (-22,64)	79	84.74
e01248	P01833	598	606	C-terminus	CTSK (P43235; CATK_HUMAN)	RLFAEEKA	MEROPS:C01.036	Endopeptidase (input)	-23.98	MEROPS score threshold (-25,77)	57	76.57
e01248	P01833	598	606	C-terminus	CTSL (P07711; CATL1_HUMAN)	RLFAEEKA	MEROPS:C01.032	Endopeptidase (input)	-22.14	MEROPS score threshold (-25,1)	68	62.99
e01248	P01833	598	606	C-terminus	CTSS (P25774; CATS_HUMAN)	RLFAEEKA	MEROPS:C01.034	Endopeptidase (input)	-23.73	MEROPS score threshold (-25,53)	60	61.46
e01248	P01833	598	606	C-terminus	MEP1A (Q16819; MEP1A_HUMAN)	RLFAEEKA	MEROPS:M12.002	Endopeptidase (input)	-20.03	MEROPS score threshold (-23,48)	78	65.59
e01248	P01833	598	606	C-terminus	MMP7 (P09237; MMP7_HUMAN)	RLFAEEKA	MEROPS:M10.008	Endopeptidase (input)	-25.49	MEROPS score threshold (-26,58)	54	53.97
e01248	P01833	598	606	C-terminus	MMP9 (P14780; MMP9_HUMAN)	RLFAEEKA	MEROPS:M10.004	Endopeptidase (input)	-23.95	MEROPS score threshold (-24,54)	63	63.68
e01248	P01833	598	606	C-terminus	PGA3 (P0DJD8; PEPA3_HUMAN)	RLFAEEKA	MEROPS:A01.001	Endopeptidase (input)	-23.81	MEROPS score threshold (-24,17)	72	49.97
e01248	P01833	598	606	N-terminus	CAPN1 (P07384; CAN1_HUMAN)	IENKAIQD	MEROPS:C02.001	Endopeptidase (input)	-23.83	MEROPS score threshold (-24,18)	84	58.33
e01248	P01833	598	606	N-terminus	GZMA (P12544; GRAA_HUMAN)	IENKAIQD	MEROPS:S01.135	Endopeptidase (input)	-19.8	MEROPS score threshold (-21,78)	80	94.96
e01248	P01833	598	606	N-terminus	PGA3 (P0DJD8; PEPA3_HUMAN)	IENKAIQD	MEROPS:A01.001	Endopeptidase (input)	-23.25	MEROPS score threshold (-24,17)	72	49.97
e01248	P01833	598	606	N-terminus	PLG (P00747; PLMN_HUMAN)	IENKAIQD	MEROPS:S01.233	Endopeptidase (input)	-20.89	MEROPS score threshold (-22,58)	70	94.16
e01248	P01833	598	606	N-terminus	Try3 (P08426; TRY3_RAT)	IENKAIQD	MEROPS:S01.151	Endopeptidase (input)	-19.92	MEROPS score threshold (-21,71)	78	92.67
e19446	P01833	605	643	C-terminus	CAPN1 (P07384; CAN1_HUMAN)	LVSTLVPL	MEROPS:C02.001	Endopeptidase (input)	-20.07	MEROPS score threshold (-24,18)	84	58.33
e19446	P01833	605	643	C-terminus	CAPN2 (P17655; CAN2_HUMAN)	LVSTLVPL	MEROPS:C02.002	Endopeptidase (input)	-20.84	MEROPS score threshold (-24,15)	57	57.87
e19446	P01833	605	643	C-terminus	CASP1 (P29466; CASP1_HUMAN)	LVSTLVPL	MEROPS:C14.001	Endopeptidase (input)	-20.47	MEROPS score threshold (-22,04)	95	96.19
e19446	P01833	605	643	C-terminus	CTSB (P07858; CATB_HUMAN)	LVSTLVPL	MEROPS:C01.060	Endopeptidase (input)	-20.98	MEROPS score threshold (-23,76)	79	80.99
e19446	P01833	605	643	C-terminus	CTSD (P07339; CATD_HUMAN)	LVSTLVPL	MEROPS:A01.009	Endopeptidase (input)	-22.38	MEROPS score threshold (-22,64)	79	84.74
e19446	P01833	605	643	C-terminus	CTSE (P14091; CATE_HUMAN)	LVSTLVPL	MEROPS:A01.010	Endopeptidase (input)	-22.24	MEROPS score threshold (-22,27)	71	87.48
e19446	P01833	605	643	C-terminus	CTSG (P08311; CATG_HUMAN)	LVSTLVPL	MEROPS:S01.133	Endopeptidase (input)	-23.68	MEROPS score threshold (-24,91)	63	78.25
e19446	P01833	605	643	C-terminus	CTSK (P43235; CATK_HUMAN)	LVSTLVPL	MEROPS:C01.036	Endopeptidase (input)	-25.74	MEROPS score threshold (-25,77)	57	76.57
e19446	P01833	605	643	C-terminus	CTSL (P07711; CATL1_HUMAN)	LVSTLVPL	MEROPS:C01.032	Endopeptidase (input)	-24.28	MEROPS score threshold (-25,1)	68	62.99
e19446	P01833	605	643	C-terminus	CTSS (P25774; CATS_HUMAN)	LVSTLVPL	MEROPS:C01.034	Endopeptidase (input)	-24.11	MEROPS score threshold (-25,53)	60	61.46
e19446	P01833	605	643	C-terminus	ELANE (P08246; ELNE_HUMAN)	LVSTLVPL	MEROPS:S01.131	Endopeptidase (input)	-21.81	MEROPS score threshold (-23,57)	77	77.82
e19446	P01833	605	643	C-terminus	HTRA2 (O43464; HTRA2_HUMAN)	LVSTLVPL	MEROPS:S01.278	Endopeptidase (input)	-20.21	MEROPS score threshold (-22,4)	64	94.69
e19446	P01833	605	643	C-terminus	KLK6 (Q92876; KLK6_HUMAN)	LVSTLVPL	MEROPS:S01.236	Endopeptidase (input)	-22.95	MEROPS score threshold (-23,61)	80	95.76
e19446	P01833	605	643	C-terminus	MEP1A (Q16819; MEP1A_HUMAN)	LVSTLVPL	MEROPS:M12.002	Endopeptidase (input)	-22.51	MEROPS score threshold (-23,48)	78	65.59
e19446	P01833	605	643	C-terminus	MMP12 (P39900; MMP12_HUMAN)	LVSTLVPL	MEROPS:M10.009	Endopeptidase (input)	-22.16	MEROPS score threshold (-22,75)	67	88.47
e19446	P01833	605	643	C-terminus	MMP13 (P45452; MMP13_HUMAN)	LVSTLVPL	MEROPS:M10.013	Endopeptidase (input)	-22.57	MEROPS score threshold (-23,33)	70	93.66
e19446	P01833	605	643	C-terminus	MMP14 (P50281; MMP14_HUMAN)	LVSTLVPL	MEROPS:M10.014	Endopeptidase (input)	-20.51	MEROPS score threshold (-22,96)	75	80.66
e19446	P01833	605	643	C-terminus	MMP2 (P08253; MMP2_HUMAN)	LVSTLVPL	MEROPS:M10.003	Endopeptidase (input)	-20.14	MEROPS score threshold (-22,7)	76	86.88
e19446	P01833	605	643	C-terminus	MMP25 (Q9NPA2; MMP25_HUMAN)	LVSTLVPL	MEROPS:M10.024	Endopeptidase (input)	-21.04	MEROPS score threshold (-24,46)	28	82.71
e19446	P01833	605	643	C-terminus	MMP3 (P08254; MMP3_HUMAN)	LVSTLVPL	MEROPS:M10.005	Endopeptidase (input)	-21.98	MEROPS score threshold (-23,35)	70	79.35
e19446	P01833	605	643	C-terminus	MMP7 (P09237; MMP7_HUMAN)	LVSTLVPL	MEROPS:M10.008	Endopeptidase (input)	-21	MEROPS score threshold (-26,58)	54	53.97
e19446	P01833	605	643	C-terminus	MMP8 (P22894; MMP8_HUMAN)	LVSTLVPL	MEROPS:M10.002	Endopeptidase (input)	-20.93	MEROPS score threshold (-22,73)	38	90.6
e19446	P01833	605	643	C-terminus	MMP9 (P14780; MMP9_HUMAN)	LVSTLVPL	MEROPS:M10.004	Endopeptidase (input)	-21.07	MEROPS score threshold (-24,54)	63	63.68
e19446	P01833	605	643	C-terminus	PGA3 (P0DJD8; PEPA3_HUMAN)	LVSTLVPL	MEROPS:A01.001	Endopeptidase (input)	-22.48	MEROPS score threshold (-24,17)	72	49.97
e19446	P01833	605	643	N-terminus	ADAMTS4 (O75173; ATS4_HUMAN)	DPRLFAEE	MEROPS:M12.221	Endopeptidase (input)	-22.07	MEROPS score threshold (-23,05)	94	85.47
e19446	P01833	605	643	N-terminus	CTSB (P07858; CATB_HUMAN)	DPRLFAEE	MEROPS:C01.060	Endopeptidase (input)	-23.26	MEROPS score threshold (-23,76)	79	80.99
e19446	P01833	605	643	N-terminus	CTSD (P07339; CATD_HUMAN)	DPRLFAEE	MEROPS:A01.009	Endopeptidase (input)	-19.26	MEROPS score threshold (-22,64)	79	84.74
e19446	P01833	605	643	N-terminus	CTSE (P14091; CATE_HUMAN)	DPRLFAEE	MEROPS:A01.010	Endopeptidase (input)	-20.41	MEROPS score threshold (-22,27)	71	87.48
e19446	P01833	605	643	N-terminus	CTSG (P08311; CATG_HUMAN)	DPRLFAEE	MEROPS:S01.133	Endopeptidase (input)	-24.55	MEROPS score threshold (-24,91)	63	78.25
e19446	P01833	605	643	N-terminus	MEP1A (Q16819; MEP1A_HUMAN)	DPRLFAEE	MEROPS:M12.002	Endopeptidase (input)	-23.16	MEROPS score threshold (-23,48)	78	65.59
e19446	P01833	605	643	N-terminus	MME (P08473; NEP_HUMAN)	DPRLFAEE	MEROPS:M13.001	Endopeptidase (input)	-23.35	MEROPS score threshold (-24,37)	58	87.21
e19446	P01833	605	643	N-terminus	MMP13 (P45452; MMP13_HUMAN)	DPRLFAEE	MEROPS:M10.013	Endopeptidase (input)	-21.96	MEROPS score threshold (-23,33)	70	93.66
e19446	P01833	605	643	N-terminus	MMP14 (P50281; MMP14_HUMAN)	DPRLFAEE	MEROPS:M10.014	Endopeptidase (input)	-21.78	MEROPS score threshold (-22,96)	75	80.66
e19446	P01833	605	643	N-terminus	MMP2 (P08253; MMP2_HUMAN)	DPRLFAEE	MEROPS:M10.003	Endopeptidase (input)	-22.69	MEROPS score threshold (-22,7)	76	86.88
e19446	P01833	605	643	N-terminus	MMP25 (Q9NPA2; MMP25_HUMAN)	DPRLFAEE	MEROPS:M10.024	Endopeptidase (input)	-24.31	MEROPS score threshold (-24,46)	28	82.71
e19446	P01833	605	643	N-terminus	MMP3 (P08254; MMP3_HUMAN)	DPRLFAEE	MEROPS:M10.005	Endopeptidase (input)	-21.26	MEROPS score threshold (-23,35)	70	79.35
e19446	P01833	605	643	N-terminus	MMP7 (P09237; MMP7_HUMAN)	DPRLFAEE	MEROPS:M10.008	Endopeptidase (input)	-21.5	MEROPS score threshold (-26,58)	54	53.97
e19446	P01833	605	643	N-terminus	MMP8 (P22894; MMP8_HUMAN)	DPRLFAEE	MEROPS:M10.002	Endopeptidase (input)	-21.34	MEROPS score threshold (-22,73)	38	90.6
e19446	P01833	605	643	N-terminus	MMP9 (P14780; MMP9_HUMAN)	DPRLFAEE	MEROPS:M10.004	Endopeptidase (input)	-22.17	MEROPS score threshold (-24,54)	63	63.68
e19446	P01833	605	643	N-terminus	PGA3 (P0DJD8; PEPA3_HUMAN)	DPRLFAEE	MEROPS:A01.001	Endopeptidase (input)	-22.64	MEROPS score threshold (-24,17)	72	49.97
_____________________________________________________________________
Generated by http://proteasix.cs.manchester.ac.uk

## Sheet: Nephritis
Peptide ID	Parent Protein AC from input	Start amino acid	End amino acid	N or C-terminus	Protease Human	Cleavage site	Source	Plausible proteolysis	Probability Calculated	Threshold applied (value)	Sensitivity	Specificity
e18732	P01833	604	639	C-terminus	ADAM10 (O14672; ADA10_HUMAN)	SSRALVST	MEROPS:M12.210	Endopeptidase (input)	-17.58	99th percentile (-18,14)	35	99.86
e18732	P01833	604	639	C-terminus	ADAM17 (P78536; ADA17_HUMAN)	SSRALVST	MEROPS:M12.217	Endopeptidase (input)	-17.53	99th percentile (-19,15)	30	99.49
e18732	P01833	604	639	C-terminus	CAPN1 (P07384; CAN1_HUMAN)	SSRALVST	MEROPS:C02.001	Endopeptidase (input)	-21.75	MEROPS score threshold (-24,18)	84	58.33
e18732	P01833	604	639	C-terminus	CAPN2 (P17655; CAN2_HUMAN)	SSRALVST	MEROPS:C02.002	Endopeptidase (input)	-22.26	MEROPS score threshold (-24,15)	57	57.87
e18732	P01833	604	639	C-terminus	CTSB (P07858; CATB_HUMAN)	SSRALVST	MEROPS:C01.060	Endopeptidase (input)	-21.38	MEROPS score threshold (-23,76)	79	80.99
e18732	P01833	604	639	C-terminus	CTSD (P07339; CATD_HUMAN)	SSRALVST	MEROPS:A01.009	Endopeptidase (input)	-22.04	MEROPS score threshold (-22,64)	79	84.74
e18732	P01833	604	639	C-terminus	CTSE (P14091; CATE_HUMAN)	SSRALVST	MEROPS:A01.010	Endopeptidase (input)	-22.08	MEROPS score threshold (-22,27)	71	87.48
e18732	P01833	604	639	C-terminus	KLK4 (Q9Y5K2; KLK4_HUMAN)	SSRALVST	MEROPS:S01.251	Endopeptidase (input)	-22.35	MEROPS score threshold (-22,45)	74	95.82
e18732	P01833	604	639	C-terminus	MEP1A (Q16819; MEP1A_HUMAN)	SSRALVST	MEROPS:M12.002	Endopeptidase (input)	-23.25	MEROPS score threshold (-23,48)	78	65.59
e18732	P01833	604	639	C-terminus	MME (P08473; NEP_HUMAN)	SSRALVST	MEROPS:M13.001	Endopeptidase (input)	-24.25	MEROPS score threshold (-24,37)	58	87.21
e18732	P01833	604	639	C-terminus	MMP12 (P39900; MMP12_HUMAN)	SSRALVST	MEROPS:M10.009	Endopeptidase (input)	-22.71	MEROPS score threshold (-22,75)	67	88.47
e18732	P01833	604	639	C-terminus	MMP13 (P45452; MMP13_HUMAN)	SSRALVST	MEROPS:M10.013	Endopeptidase (input)	-21.8	MEROPS score threshold (-23,33)	70	93.66
e18732	P01833	604	639	C-terminus	MMP14 (P50281; MMP14_HUMAN)	SSRALVST	MEROPS:M10.014	Endopeptidase (input)	-18.7	MEROPS score threshold (-22,96)	75	80.66
e18732	P01833	604	639	C-terminus	MMP2 (P08253; MMP2_HUMAN)	SSRALVST	MEROPS:M10.003	Endopeptidase (input)	-19.07	MEROPS score threshold (-22,7)	76	86.88
e18732	P01833	604	639	C-terminus	MMP25 (Q9NPA2; MMP25_HUMAN)	SSRALVST	MEROPS:M10.024	Endopeptidase (input)	-18.78	MEROPS score threshold (-24,46)	28	82.71
e18732	P01833	604	639	C-terminus	MMP3 (P08254; MMP3_HUMAN)	SSRALVST	MEROPS:M10.005	Endopeptidase (input)	-20.8	MEROPS score threshold (-23,35)	70	79.35
e18732	P01833	604	639	C-terminus	MMP7 (P09237; MMP7_HUMAN)	SSRALVST	MEROPS:M10.008	Endopeptidase (input)	-22.09	MEROPS score threshold (-26,58)	54	53.97
e18732	P01833	604	639	C-terminus	MMP8 (P22894; MMP8_HUMAN)	SSRALVST	MEROPS:M10.002	Endopeptidase (input)	-19.27	MEROPS score threshold (-22,73)	38	90.6
e18732	P01833	604	639	C-terminus	MMP9 (P14780; MMP9_HUMAN)	SSRALVST	MEROPS:M10.004	Endopeptidase (input)	-20	MEROPS score threshold (-24,54)	63	63.68
e18732	P01833	604	639	C-terminus	PGA3 (P0DJD8; PEPA3_HUMAN)	SSRALVST	MEROPS:A01.001	Endopeptidase (input)	-22.49	MEROPS score threshold (-24,17)	72	49.97
e18732	P01833	604	639	N-terminus	CAPN2 (P17655; CAN2_HUMAN)	QDPRLFAE	MEROPS:C02.002	Endopeptidase (input)	-23.85	MEROPS score threshold (-24,15)	57	57.87
e18732	P01833	604	639	N-terminus	CTSG (P08311; CATG_HUMAN)	QDPRLFAE	MEROPS:S01.133	Endopeptidase (input)	-23.2	MEROPS score threshold (-24,91)	63	78.25
e18732	P01833	604	639	N-terminus	CTSK (P43235; CATK_HUMAN)	QDPRLFAE	MEROPS:C01.036	Endopeptidase (input)	-24.04	MEROPS score threshold (-25,77)	57	76.57
e18732	P01833	604	639	N-terminus	F2 (P00734; THRB_HUMAN)	QDPRLFAE	MEROPS:S01.217	Endopeptidase (input)	-19.87	MEROPS score threshold (-21,09)	78	98.93
e18732	P01833	604	639	N-terminus	GZMK (P49863; GRAK_HUMAN)	QDPRLFAE	MEROPS:S01.146	Endopeptidase (input)	-17.79	MEROPS score threshold (-19,64)	3	99.93
e18732	P01833	604	639	N-terminus	GZMM (P51124; GRAM_HUMAN)	QDPRLFAE	MEROPS:S01.139	Endopeptidase (input)	-21.36	MEROPS score threshold (-21,93)	74	92.47
e18732	P01833	604	639	N-terminus	KLK6 (Q92876; KLK6_HUMAN)	QDPRLFAE	MEROPS:S01.236	Endopeptidase (input)	-21.58	MEROPS score threshold (-23,61)	80	95.76
e18732	P01833	604	639	N-terminus	MME (P08473; NEP_HUMAN)	QDPRLFAE	MEROPS:M13.001	Endopeptidase (input)	-23.09	MEROPS score threshold (-24,37)	58	87.21
e18732	P01833	604	639	N-terminus	MMP13 (P45452; MMP13_HUMAN)	QDPRLFAE	MEROPS:M10.013	Endopeptidase (input)	-22.43	MEROPS score threshold (-23,33)	70	93.66
e18732	P01833	604	639	N-terminus	MMP14 (P50281; MMP14_HUMAN)	QDPRLFAE	MEROPS:M10.014	Endopeptidase (input)	-21.05	MEROPS score threshold (-22,96)	75	80.66
e18732	P01833	604	639	N-terminus	MMP3 (P08254; MMP3_HUMAN)	QDPRLFAE	MEROPS:M10.005	Endopeptidase (input)	-23.26	MEROPS score threshold (-23,35)	70	79.35
e18732	P01833	604	639	N-terminus	MMP7 (P09237; MMP7_HUMAN)	QDPRLFAE	MEROPS:M10.008	Endopeptidase (input)	-22.83	MEROPS score threshold (-26,58)	54	53.97
e18732	P01833	604	639	N-terminus	MMP9 (P14780; MMP9_HUMAN)	QDPRLFAE	MEROPS:M10.004	Endopeptidase (input)	-23.25	MEROPS score threshold (-24,54)	63	63.68
e18732	P01833	604	639	N-terminus	PLG (P00747; PLMN_HUMAN)	QDPRLFAE	MEROPS:S01.233	Endopeptidase (input)	-21.07	MEROPS score threshold (-22,58)	70	94.16
e18732	P01833	604	639	N-terminus	TMPRSS7 (Q7RTY8; TMPS7_HUMAN)	QDPRLFAE	MEROPS:S01.072	Endopeptidase (input)	-22.86	MEROPS score threshold (-22,87)	64	94.17
e18732	P01833	604	639	N-terminus	Try3 (P08426; TRY3_RAT)	QDPRLFAE	MEROPS:S01.151	Endopeptidase (input)	-19.79	MEROPS score threshold (-21,71)	78	92.67
e19446	P01833	605	643	C-terminus	CAPN1 (P07384; CAN1_HUMAN)	LVSTLVPL	MEROPS:C02.001	Endopeptidase (input)	-20.07	MEROPS score threshold (-24,18)	84	58.33
e19446	P01833	605	643	C-terminus	CAPN2 (P17655; CAN2_HUMAN)	LVSTLVPL	MEROPS:C02.002	Endopeptidase (input)	-20.84	MEROPS score threshold (-24,15)	57	57.87
e19446	P01833	605	643	C-terminus	CASP1 (P29466; CASP1_HUMAN)	LVSTLVPL	MEROPS:C14.001	Endopeptidase (input)	-20.47	MEROPS score threshold (-22,04)	95	96.19
e19446	P01833	605	643	C-terminus	CTSB (P07858; CATB_HUMAN)	LVSTLVPL	MEROPS:C01.060	Endopeptidase (input)	-20.98	MEROPS score threshold (-23,76)	79	80.99
e19446	P01833	605	643	C-terminus	CTSD (P07339; CATD_HUMAN)	LVSTLVPL	MEROPS:A01.009	Endopeptidase (input)	-22.38	MEROPS score threshold (-22,64)	79	84.74
e19446	P01833	605	643	C-terminus	CTSE (P14091; CATE_HUMAN)	LVSTLVPL	MEROPS:A01.010	Endopeptidase (input)	-22.24	MEROPS score threshold (-22,27)	71	87.48
e19446	P01833	605	643	C-terminus	CTSG (P08311; CATG_HUMAN)	LVSTLVPL	MEROPS:S01.133	Endopeptidase (input)	-23.68	MEROPS score threshold (-24,91)	63	78.25
e19446	P01833	605	643	C-terminus	CTSK (P43235; CATK_HUMAN)	LVSTLVPL	MEROPS:C01.036	Endopeptidase (input)	-25.74	MEROPS score threshold (-25,77)	57	76.57
e19446	P01833	605	643	C-terminus	CTSL (P07711; CATL1_HUMAN)	LVSTLVPL	MEROPS:C01.032	Endopeptidase (input)	-24.28	MEROPS score threshold (-25,1)	68	62.99
e19446	P01833	605	643	C-terminus	CTSS (P25774; CATS_HUMAN)	LVSTLVPL	MEROPS:C01.034	Endopeptidase (input)	-24.11	MEROPS score threshold (-25,53)	60	61.46
e19446	P01833	605	643	C-terminus	ELANE (P08246; ELNE_HUMAN)	LVSTLVPL	MEROPS:S01.131	Endopeptidase (input)	-21.81	MEROPS score threshold (-23,57)	77	77.82
e19446	P01833	605	643	C-terminus	HTRA2 (O43464; HTRA2_HUMAN)	LVSTLVPL	MEROPS:S01.278	Endopeptidase (input)	-20.21	MEROPS score threshold (-22,4)	64	94.69
e19446	P01833	605	643	C-terminus	KLK6 (Q92876; KLK6_HUMAN)	LVSTLVPL	MEROPS:S01.236	Endopeptidase (input)	-22.95	MEROPS score threshold (-23,61)	80	95.76
e19446	P01833	605	643	C-terminus	MEP1A (Q16819; MEP1A_HUMAN)	LVSTLVPL	MEROPS:M12.002	Endopeptidase (input)	-22.51	MEROPS score threshold (-23,48)	78	65.59
e19446	P01833	605	643	C-terminus	MMP12 (P39900; MMP12_HUMAN)	LVSTLVPL	MEROPS:M10.009	Endopeptidase (input)	-22.16	MEROPS score threshold (-22,75)	67	88.47
e19446	P01833	605	643	C-terminus	MMP13 (P45452; MMP13_HUMAN)	LVSTLVPL	MEROPS:M10.013	Endopeptidase (input)	-22.57	MEROPS score threshold (-23,33)	70	93.66
e19446	P01833	605	643	C-terminus	MMP14 (P50281; MMP14_HUMAN)	LVSTLVPL	MEROPS:M10.014	Endopeptidase (input)	-20.51	MEROPS score threshold (-22,96)	75	80.66
e19446	P01833	605	643	C-terminus	MMP2 (P08253; MMP2_HUMAN)	LVSTLVPL	MEROPS:M10.003	Endopeptidase (input)	-20.14	MEROPS score threshold (-22,7)	76	86.88
e19446	P01833	605	643	C-terminus	MMP25 (Q9NPA2; MMP25_HUMAN)	LVSTLVPL	MEROPS:M10.024	Endopeptidase (input)	-21.04	MEROPS score threshold (-24,46)	28	82.71
e19446	P01833	605	643	C-terminus	MMP3 (P08254; MMP3_HUMAN)	LVSTLVPL	MEROPS:M10.005	Endopeptidase (input)	-21.98	MEROPS score threshold (-23,35)	70	79.35
e19446	P01833	605	643	C-terminus	MMP7 (P09237; MMP7_HUMAN)	LVSTLVPL	MEROPS:M10.008	Endopeptidase (input)	-21	MEROPS score threshold (-26,58)	54	53.97
e19446	P01833	605	643	C-terminus	MMP8 (P22894; MMP8_HUMAN)	LVSTLVPL	MEROPS:M10.002	Endopeptidase (input)	-20.93	MEROPS score threshold (-22,73)	38	90.6
e19446	P01833	605	643	C-terminus	MMP9 (P14780; MMP9_HUMAN)	LVSTLVPL	MEROPS:M10.004	Endopeptidase (input)	-21.07	MEROPS score threshold (-24,54)	63	63.68
e19446	P01833	605	643	C-terminus	PGA3 (P0DJD8; PEPA3_HUMAN)	LVSTLVPL	MEROPS:A01.001	Endopeptidase (input)	-22.48	MEROPS score threshold (-24,17)	72	49.97
e19446	P01833	605	643	N-terminus	ADAMTS4 (O75173; ATS4_HUMAN)	DPRLFAEE	MEROPS:M12.221	Endopeptidase (input)	-22.07	MEROPS score threshold (-23,05)	94	85.47
e19446	P01833	605	643	N-terminus	CTSB (P07858; CATB_HUMAN)	DPRLFAEE	MEROPS:C01.060	Endopeptidase (input)	-23.26	MEROPS score threshold (-23,76)	79	80.99
e19446	P01833	605	643	N-terminus	CTSD (P07339; CATD_HUMAN)	DPRLFAEE	MEROPS:A01.009	Endopeptidase (input)	-19.26	MEROPS score threshold (-22,64)	79	84.74
e19446	P01833	605	643	N-terminus	CTSE (P14091; CATE_HUMAN)	DPRLFAEE	MEROPS:A01.010	Endopeptidase (input)	-20.41	MEROPS score threshold (-22,27)	71	87.48
e19446	P01833	605	643	N-terminus	CTSG (P08311; CATG_HUMAN)	DPRLFAEE	MEROPS:S01.133	Endopeptidase (input)	-24.55	MEROPS score threshold (-24,91)	63	78.25
e19446	P01833	605	643	N-terminus	MEP1A (Q16819; MEP1A_HUMAN)	DPRLFAEE	MEROPS:M12.002	Endopeptidase (input)	-23.16	MEROPS score threshold (-23,48)	78	65.59
e19446	P01833	605	643	N-terminus	MME (P08473; NEP_HUMAN)	DPRLFAEE	MEROPS:M13.001	Endopeptidase (input)	-23.35	MEROPS score threshold (-24,37)	58	87.21
e19446	P01833	605	643	N-terminus	MMP13 (P45452; MMP13_HUMAN)	DPRLFAEE	MEROPS:M10.013	Endopeptidase (input)	-21.96	MEROPS score threshold (-23,33)	70	93.66
e19446	P01833	605	643	N-terminus	MMP14 (P50281; MMP14_HUMAN)	DPRLFAEE	MEROPS:M10.014	Endopeptidase (input)	-21.78	MEROPS score threshold (-22,96)	75	80.66
e19446	P01833	605	643	N-terminus	MMP2 (P08253; MMP2_HUMAN)	DPRLFAEE	MEROPS:M10.003	Endopeptidase (input)	-22.69	MEROPS score threshold (-22,7)	76	86.88
e19446	P01833	605	643	N-terminus	MMP25 (Q9NPA2; MMP25_HUMAN)	DPRLFAEE	MEROPS:M10.024	Endopeptidase (input)	-24.31	MEROPS score threshold (-24,46)	28	82.71
e19446	P01833	605	643	N-terminus	MMP3 (P08254; MMP3_HUMAN)	DPRLFAEE	MEROPS:M10.005	Endopeptidase (input)	-21.26	MEROPS score threshold (-23,35)	70	79.35
e19446	P01833	605	643	N-terminus	MMP7 (P09237; MMP7_HUMAN)	DPRLFAEE	MEROPS:M10.008	Endopeptidase (input)	-21.5	MEROPS score threshold (-26,58)	54	53.97
e19446	P01833	605	643	N-terminus	MMP8 (P22894; MMP8_HUMAN)	DPRLFAEE	MEROPS:M10.002	Endopeptidase (input)	-21.34	MEROPS score threshold (-22,73)	38	90.6
e19446	P01833	605	643	N-terminus	MMP9 (P14780; MMP9_HUMAN)	DPRLFAEE	MEROPS:M10.004	Endopeptidase (input)	-22.17	MEROPS score threshold (-24,54)	63	63.68
e19446	P01833	605	643	N-terminus	PGA3 (P0DJD8; PEPA3_HUMAN)	DPRLFAEE	MEROPS:A01.001	Endopeptidase (input)	-22.64	MEROPS score threshold (-24,17)	72	49.97
e20055	P01833	599	639	C-terminus	ADAM10 (O14672; ADA10_HUMAN)	SSRALVST	MEROPS:M12.210	Endopeptidase (input)	-17.58	99th percentile (-18,14)	35	99.86
e20055	P01833	599	639	C-terminus	ADAM17 (P78536; ADA17_HUMAN)	SSRALVST	MEROPS:M12.217	Endopeptidase (input)	-17.53	99th percentile (-19,15)	30	99.49
e20055	P01833	599	639	C-terminus	CAPN1 (P07384; CAN1_HUMAN)	SSRALVST	MEROPS:C02.001	Endopeptidase (input)	-21.75	MEROPS score threshold (-24,18)	84	58.33
e20055	P01833	599	639	C-terminus	CAPN2 (P17655; CAN2_HUMAN)	SSRALVST	MEROPS:C02.002	Endopeptidase (input)	-22.26	MEROPS score threshold (-24,15)	57	57.87
e20055	P01833	599	639	C-terminus	CTSB (P07858; CATB_HUMAN)	SSRALVST	MEROPS:C01.060	Endopeptidase (input)	-21.38	MEROPS score threshold (-23,76)	79	80.99
e20055	P01833	599	639	C-terminus	CTSD (P07339; CATD_HUMAN)	SSRALVST	MEROPS:A01.009	Endopeptidase (input)	-22.04	MEROPS score threshold (-22,64)	79	84.74
e20055	P01833	599	639	C-terminus	CTSE (P14091; CATE_HUMAN)	SSRALVST	MEROPS:A01.010	Endopeptidase (input)	-22.08	MEROPS score threshold (-22,27)	71	87.48
e20055	P01833	599	639	C-terminus	KLK4 (Q9Y5K2; KLK4_HUMAN)	SSRALVST	MEROPS:S01.251	Endopeptidase (input)	-22.35	MEROPS score threshold (-22,45)	74	95.82
e20055	P01833	599	639	C-terminus	MEP1A (Q16819; MEP1A_HUMAN)	SSRALVST	MEROPS:M12.002	Endopeptidase (input)	-23.25	MEROPS score threshold (-23,48)	78	65.59
e20055	P01833	599	639	C-terminus	MME (P08473; NEP_HUMAN)	SSRALVST	MEROPS:M13.001	Endopeptidase (input)	-24.25	MEROPS score threshold (-24,37)	58	87.21
e20055	P01833	599	639	C-terminus	MMP12 (P39900; MMP12_HUMAN)	SSRALVST	MEROPS:M10.009	Endopeptidase (input)	-22.71	MEROPS score threshold (-22,75)	67	88.47
e20055	P01833	599	639	C-terminus	MMP13 (P45452; MMP13_HUMAN)	SSRALVST	MEROPS:M10.013	Endopeptidase (input)	-21.8	MEROPS score threshold (-23,33)	70	93.66
e20055	P01833	599	639	C-terminus	MMP14 (P50281; MMP14_HUMAN)	SSRALVST	MEROPS:M10.014	Endopeptidase (input)	-18.7	MEROPS score threshold (-22,96)	75	80.66
e20055	P01833	599	639	C-terminus	MMP2 (P08253; MMP2_HUMAN)	SSRALVST	MEROPS:M10.003	Endopeptidase (input)	-19.07	MEROPS score threshold (-22,7)	76	86.88
e20055	P01833	599	639	C-terminus	MMP25 (Q9NPA2; MMP25_HUMAN)	SSRALVST	MEROPS:M10.024	Endopeptidase (input)	-18.78	MEROPS score threshold (-24,46)	28	82.71
e20055	P01833	599	639	C-terminus	MMP3 (P08254; MMP3_HUMAN)	SSRALVST	MEROPS:M10.005	Endopeptidase (input)	-20.8	MEROPS score threshold (-23,35)	70	79.35
e20055	P01833	599	639	C-terminus	MMP7 (P09237; MMP7_HUMAN)	SSRALVST	MEROPS:M10.008	Endopeptidase (input)	-22.09	MEROPS score threshold (-26,58)	54	53.97
e20055	P01833	599	639	C-terminus	MMP8 (P22894; MMP8_HUMAN)	SSRALVST	MEROPS:M10.002	Endopeptidase (input)	-19.27	MEROPS score threshold (-22,73)	38	90.6
e20055	P01833	599	639	C-terminus	MMP9 (P14780; MMP9_HUMAN)	SSRALVST	MEROPS:M10.004	Endopeptidase (input)	-20	MEROPS score threshold (-24,54)	63	63.68
e20055	P01833	599	639	C-terminus	PGA3 (P0DJD8; PEPA3_HUMAN)	SSRALVST	MEROPS:A01.001	Endopeptidase (input)	-22.49	MEROPS score threshold (-24,17)	72	49.97
e20055	P01833	599	639	N-terminus	CTSL (P07711; CATL1_HUMAN)	ENKAIQDP	MEROPS:C01.032	Endopeptidase (input)	-23.87	MEROPS score threshold (-25,1)	68	62.99
e20055	P01833	599	639	N-terminus	CTSS (P25774; CATS_HUMAN)	ENKAIQDP	MEROPS:C01.034	Endopeptidase (input)	-25.45	MEROPS score threshold (-25,53)	60	61.46
e20055	P01833	599	639	N-terminus	MMP2 (P08253; MMP2_HUMAN)	ENKAIQDP	MEROPS:M10.003	Endopeptidase (input)	-22.08	MEROPS score threshold (-22,7)	76	86.88
e20055	P01833	599	639	N-terminus	MMP25 (Q9NPA2; MMP25_HUMAN)	ENKAIQDP	MEROPS:M10.024	Endopeptidase (input)	-22.37	MEROPS score threshold (-24,46)	28	82.71
e20055	P01833	599	639	N-terminus	MMP7 (P09237; MMP7_HUMAN)	ENKAIQDP	MEROPS:M10.008	Endopeptidase (input)	-23.41	MEROPS score threshold (-26,58)	54	53.97
e20055	P01833	599	639	N-terminus	MMP9 (P14780; MMP9_HUMAN)	ENKAIQDP	MEROPS:M10.004	Endopeptidase (input)	-23.42	MEROPS score threshold (-24,54)	63	63.68
e20055	P01833	599	639	N-terminus	PGA3 (P0DJD8; PEPA3_HUMAN)	ENKAIQDP	MEROPS:A01.001	Endopeptidase (input)	-23.73	MEROPS score threshold (-24,17)	72	49.97
_____________________________________________________________________
Generated by http://proteasix.cs.manchester.ac.uk

## Sheet: Nephrosclerosis
Peptide ID	Parent Protein AC from input	Start amino acid	End amino acid	N or C-terminus	Protease Human	Cleavage site	Source	Plausible proteolysis	Probability Calculated	Threshold applied (value)	Sensitivity	Specificity
e14560	P01833	614	640	C-terminus	CAPN1 (P07384; CAN1_HUMAN)	SRALVSTL	MEROPS:C02.001	Endopeptidase (input)	-22.47	MEROPS score threshold (-24,18)	84	58.33
e14560	P01833	614	640	C-terminus	CAPN2 (P17655; CAN2_HUMAN)	SRALVSTL	MEROPS:C02.002	Endopeptidase (input)	-23.04	MEROPS score threshold (-24,15)	57	57.87
e14560	P01833	614	640	C-terminus	CMA1 (P23946; CMA1_HUMAN)	SRALVSTL	MEROPS:S01.140	Endopeptidase (input)	-21.71	MEROPS score threshold (-23,04)	93	95.34
e14560	P01833	614	640	C-terminus	CTSB (P07858; CATB_HUMAN)	SRALVSTL	MEROPS:C01.060	Endopeptidase (input)	-23.09	MEROPS score threshold (-23,76)	79	80.99
e14560	P01833	614	640	C-terminus	CTSD (P07339; CATD_HUMAN)	SRALVSTL	MEROPS:A01.009	Endopeptidase (input)	-20.24	MEROPS score threshold (-22,64)	79	84.74
e14560	P01833	614	640	C-terminus	CTSE (P14091; CATE_HUMAN)	SRALVSTL	MEROPS:A01.010	Endopeptidase (input)	-18.59	MEROPS score threshold (-22,27)	71	87.48
e14560	P01833	614	640	C-terminus	CTSG (P08311; CATG_HUMAN)	SRALVSTL	MEROPS:S01.133	Endopeptidase (input)	-23.41	MEROPS score threshold (-24,91)	63	78.25
e14560	P01833	614	640	C-terminus	GZMM (P51124; GRAM_HUMAN)	SRALVSTL	MEROPS:S01.139	Endopeptidase (input)	-20.83	MEROPS score threshold (-21,93)	74	92.47
e14560	P01833	614	640	C-terminus	HPN (P05981; HEPS_HUMAN)	SRALVSTL	MEROPS:S01.224	Endopeptidase (input)	-22.09	MEROPS score threshold (-22,19)	66	98.56
e14560	P01833	614	640	C-terminus	MEP1A (Q16819; MEP1A_HUMAN)	SRALVSTL	MEROPS:M12.002	Endopeptidase (input)	-20.88	MEROPS score threshold (-23,48)	78	65.59
e14560	P01833	614	640	C-terminus	MME (P08473; NEP_HUMAN)	SRALVSTL	MEROPS:M13.001	Endopeptidase (input)	-24.03	MEROPS score threshold (-24,37)	58	87.21
e14560	P01833	614	640	C-terminus	MMP3 (P08254; MMP3_HUMAN)	SRALVSTL	MEROPS:M10.005	Endopeptidase (input)	-22.48	MEROPS score threshold (-23,35)	70	79.35
e14560	P01833	614	640	C-terminus	MMP7 (P09237; MMP7_HUMAN)	SRALVSTL	MEROPS:M10.008	Endopeptidase (input)	-23.05	MEROPS score threshold (-26,58)	54	53.97
e14560	P01833	614	640	C-terminus	MMP9 (P14780; MMP9_HUMAN)	SRALVSTL	MEROPS:M10.004	Endopeptidase (input)	-23.27	MEROPS score threshold (-24,54)	63	63.68
e14560	P01833	614	640	C-terminus	PGA3 (P0DJD8; PEPA3_HUMAN)	SRALVSTL	MEROPS:A01.001	Endopeptidase (input)	-22.97	MEROPS score threshold (-24,17)	72	49.97
e14560	P01833	614	640	C-terminus	TMPRSS7 (Q7RTY8; TMPS7_HUMAN)	SRALVSTL	MEROPS:S01.072	Endopeptidase (input)	-21.78	MEROPS score threshold (-22,87)	64	94.17
e14560	P01833	614	640	N-terminus	CASP1 (P29466; CASP1_HUMAN)	AVADTRDQ	MEROPS:C14.001	Endopeptidase (input)	-21.22	MEROPS score threshold (-22,04)	95	96.19
e14560	P01833	614	640	N-terminus	CTSS (P25774; CATS_HUMAN)	AVADTRDQ	MEROPS:C01.034	Endopeptidase (input)	-24.32	MEROPS score threshold (-25,53)	60	61.46
e14560	P01833	614	640	N-terminus	MEP1A (Q16819; MEP1A_HUMAN)	AVADTRDQ	MEROPS:M12.002	Endopeptidase (input)	-23.09	MEROPS score threshold (-23,48)	78	65.59
e14560	P01833	614	640	N-terminus	MMP14 (P50281; MMP14_HUMAN)	AVADTRDQ	MEROPS:M10.014	Endopeptidase (input)	-22.21	MEROPS score threshold (-22,96)	75	80.66
e14560	P01833	614	640	N-terminus	MMP3 (P08254; MMP3_HUMAN)	AVADTRDQ	MEROPS:M10.005	Endopeptidase (input)	-21.44	MEROPS score threshold (-23,35)	70	79.35
e14560	P01833	614	640	N-terminus	MMP7 (P09237; MMP7_HUMAN)	AVADTRDQ	MEROPS:M10.008	Endopeptidase (input)	-22.67	MEROPS score threshold (-26,58)	54	53.97
e14560	P01833	614	640	N-terminus	PGA3 (P0DJD8; PEPA3_HUMAN)	AVADTRDQ	MEROPS:A01.001	Endopeptidase (input)	-22.1	MEROPS score threshold (-24,17)	72	49.97
e18732	P01833	604	639	C-terminus	ADAM10 (O14672; ADA10_HUMAN)	SSRALVST	MEROPS:M12.210	Endopeptidase (input)	-17.58	99th percentile (-18,14)	35	99.86
e18732	P01833	604	639	C-terminus	ADAM17 (P78536; ADA17_HUMAN)	SSRALVST	MEROPS:M12.217	Endopeptidase (input)	-17.53	99th percentile (-19,15)	30	99.49
e18732	P01833	604	639	C-terminus	CAPN1 (P07384; CAN1_HUMAN)	SSRALVST	MEROPS:C02.001	Endopeptidase (input)	-21.75	MEROPS score threshold (-24,18)	84	58.33
e18732	P01833	604	639	C-terminus	CAPN2 (P17655; CAN2_HUMAN)	SSRALVST	MEROPS:C02.002	Endopeptidase (input)	-22.26	MEROPS score threshold (-24,15)	57	57.87
e18732	P01833	604	639	C-terminus	CTSB (P07858; CATB_HUMAN)	SSRALVST	MEROPS:C01.060	Endopeptidase (input)	-21.38	MEROPS score threshold (-23,76)	79	80.99
e18732	P01833	604	639	C-terminus	CTSD (P07339; CATD_HUMAN)	SSRALVST	MEROPS:A01.009	Endopeptidase (input)	-22.04	MEROPS score threshold (-22,64)	79	84.74
e18732	P01833	604	639	C-terminus	CTSE (P14091; CATE_HUMAN)	SSRALVST	MEROPS:A01.010	Endopeptidase (input)	-22.08	MEROPS score threshold (-22,27)	71	87.48
e18732	P01833	604	639	C-terminus	KLK4 (Q9Y5K2; KLK4_HUMAN)	SSRALVST	MEROPS:S01.251	Endopeptidase (input)	-22.35	MEROPS score threshold (-22,45)	74	95.82
e18732	P01833	604	639	C-terminus	MEP1A (Q16819; MEP1A_HUMAN)	SSRALVST	MEROPS:M12.002	Endopeptidase (input)	-23.25	MEROPS score threshold (-23,48)	78	65.59
e18732	P01833	604	639	C-terminus	MME (P08473; NEP_HUMAN)	SSRALVST	MEROPS:M13.001	Endopeptidase (input)	-24.25	MEROPS score threshold (-24,37)	58	87.21
e18732	P01833	604	639	C-terminus	MMP12 (P39900; MMP12_HUMAN)	SSRALVST	MEROPS:M10.009	Endopeptidase (input)	-22.71	MEROPS score threshold (-22,75)	67	88.47
e18732	P01833	604	639	C-terminus	MMP13 (P45452; MMP13_HUMAN)	SSRALVST	MEROPS:M10.013	Endopeptidase (input)	-21.8	MEROPS score threshold (-23,33)	70	93.66
e18732	P01833	604	639	C-terminus	MMP14 (P50281; MMP14_HUMAN)	SSRALVST	MEROPS:M10.014	Endopeptidase (input)	-18.7	MEROPS score threshold (-22,96)	75	80.66
e18732	P01833	604	639	C-terminus	MMP2 (P08253; MMP2_HUMAN)	SSRALVST	MEROPS:M10.003	Endopeptidase (input)	-19.07	MEROPS score threshold (-22,7)	76	86.88
e18732	P01833	604	639	C-terminus	MMP25 (Q9NPA2; MMP25_HUMAN)	SSRALVST	MEROPS:M10.024	Endopeptidase (input)	-18.78	MEROPS score threshold (-24,46)	28	82.71
e18732	P01833	604	639	C-terminus	MMP3 (P08254; MMP3_HUMAN)	SSRALVST	MEROPS:M10.005	Endopeptidase (input)	-20.8	MEROPS score threshold (-23,35)	70	79.35
e18732	P01833	604	639	C-terminus	MMP7 (P09237; MMP7_HUMAN)	SSRALVST	MEROPS:M10.008	Endopeptidase (input)	-22.09	MEROPS score threshold (-26,58)	54	53.97
e18732	P01833	604	639	C-terminus	MMP8 (P22894; MMP8_HUMAN)	SSRALVST	MEROPS:M10.002	Endopeptidase (input)	-19.27	MEROPS score threshold (-22,73)	38	90.6
e18732	P01833	604	639	C-terminus	MMP9 (P14780; MMP9_HUMAN)	SSRALVST	MEROPS:M10.004	Endopeptidase (input)	-20	MEROPS score threshold (-24,54)	63	63.68
e18732	P01833	604	639	C-terminus	PGA3 (P0DJD8; PEPA3_HUMAN)	SSRALVST	MEROPS:A01.001	Endopeptidase (input)	-22.49	MEROPS score threshold (-24,17)	72	49.97
e18732	P01833	604	639	N-terminus	CAPN2 (P17655; CAN2_HUMAN)	QDPRLFAE	MEROPS:C02.002	Endopeptidase (input)	-23.85	MEROPS score threshold (-24,15)	57	57.87
e18732	P01833	604	639	N-terminus	CTSG (P08311; CATG_HUMAN)	QDPRLFAE	MEROPS:S01.133	Endopeptidase (input)	-23.2	MEROPS score threshold (-24,91)	63	78.25
e18732	P01833	604	639	N-terminus	CTSK (P43235; CATK_HUMAN)	QDPRLFAE	MEROPS:C01.036	Endopeptidase (input)	-24.04	MEROPS score threshold (-25,77)	57	76.57
e18732	P01833	604	639	N-terminus	F2 (P00734; THRB_HUMAN)	QDPRLFAE	MEROPS:S01.217	Endopeptidase (input)	-19.87	MEROPS score threshold (-21,09)	78	98.93
e18732	P01833	604	639	N-terminus	GZMK (P49863; GRAK_HUMAN)	QDPRLFAE	MEROPS:S01.146	Endopeptidase (input)	-17.79	MEROPS score threshold (-19,64)	3	99.93
e18732	P01833	604	639	N-terminus	GZMM (P51124; GRAM_HUMAN)	QDPRLFAE	MEROPS:S01.139	Endopeptidase (input)	-21.36	MEROPS score threshold (-21,93)	74	92.47
e18732	P01833	604	639	N-terminus	KLK6 (Q92876; KLK6_HUMAN)	QDPRLFAE	MEROPS:S01.236	Endopeptidase (input)	-21.58	MEROPS score threshold (-23,61)	80	95.76
e18732	P01833	604	639	N-terminus	MME (P08473; NEP_HUMAN)	QDPRLFAE	MEROPS:M13.001	Endopeptidase (input)	-23.09	MEROPS score threshold (-24,37)	58	87.21
e18732	P01833	604	639	N-terminus	MMP13 (P45452; MMP13_HUMAN)	QDPRLFAE	MEROPS:M10.013	Endopeptidase (input)	-22.43	MEROPS score threshold (-23,33)	70	93.66
e18732	P01833	604	639	N-terminus	MMP14 (P50281; MMP14_HUMAN)	QDPRLFAE	MEROPS:M10.014	Endopeptidase (input)	-21.05	MEROPS score threshold (-22,96)	75	80.66
e18732	P01833	604	639	N-terminus	MMP3 (P08254; MMP3_HUMAN)	QDPRLFAE	MEROPS:M10.005	Endopeptidase (input)	-23.26	MEROPS score threshold (-23,35)	70	79.35
e18732	P01833	604	639	N-terminus	MMP7 (P09237; MMP7_HUMAN)	QDPRLFAE	MEROPS:M10.008	Endopeptidase (input)	-22.83	MEROPS score threshold (-26,58)	54	53.97
e18732	P01833	604	639	N-terminus	MMP9 (P14780; MMP9_HUMAN)	QDPRLFAE	MEROPS:M10.004	Endopeptidase (input)	-23.25	MEROPS score threshold (-24,54)	63	63.68
e18732	P01833	604	639	N-terminus	PLG (P00747; PLMN_HUMAN)	QDPRLFAE	MEROPS:S01.233	Endopeptidase (input)	-21.07	MEROPS score threshold (-22,58)	70	94.16
e18732	P01833	604	639	N-terminus	TMPRSS7 (Q7RTY8; TMPS7_HUMAN)	QDPRLFAE	MEROPS:S01.072	Endopeptidase (input)	-22.86	MEROPS score threshold (-22,87)	64	94.17
e18732	P01833	604	639	N-terminus	Try3 (P08426; TRY3_RAT)	QDPRLFAE	MEROPS:S01.151	Endopeptidase (input)	-19.79	MEROPS score threshold (-21,71)	78	92.67
e19446	P01833	605	643	C-terminus	CAPN1 (P07384; CAN1_HUMAN)	LVSTLVPL	MEROPS:C02.001	Endopeptidase (input)	-20.07	MEROPS score threshold (-24,18)	84	58.33
e19446	P01833	605	643	C-terminus	CAPN2 (P17655; CAN2_HUMAN)	LVSTLVPL	MEROPS:C02.002	Endopeptidase (input)	-20.84	MEROPS score threshold (-24,15)	57	57.87
e19446	P01833	605	643	C-terminus	CASP1 (P29466; CASP1_HUMAN)	LVSTLVPL	MEROPS:C14.001	Endopeptidase (input)	-20.47	MEROPS score threshold (-22,04)	95	96.19
e19446	P01833	605	643	C-terminus	CTSB (P07858; CATB_HUMAN)	LVSTLVPL	MEROPS:C01.060	Endopeptidase (input)	-20.98	MEROPS score threshold (-23,76)	79	80.99
e19446	P01833	605	643	C-terminus	CTSD (P07339; CATD_HUMAN)	LVSTLVPL	MEROPS:A01.009	Endopeptidase (input)	-22.38	MEROPS score threshold (-22,64)	79	84.74
e19446	P01833	605	643	C-terminus	CTSE (P14091; CATE_HUMAN)	LVSTLVPL	MEROPS:A01.010	Endopeptidase (input)	-22.24	MEROPS score threshold (-22,27)	71	87.48
e19446	P01833	605	643	C-terminus	CTSG (P08311; CATG_HUMAN)	LVSTLVPL	MEROPS:S01.133	Endopeptidase (input)	-23.68	MEROPS score threshold (-24,91)	63	78.25
e19446	P01833	605	643	C-terminus	CTSK (P43235; CATK_HUMAN)	LVSTLVPL	MEROPS:C01.036	Endopeptidase (input)	-25.74	MEROPS score threshold (-25,77)	57	76.57
e19446	P01833	605	643	C-terminus	CTSL (P07711; CATL1_HUMAN)	LVSTLVPL	MEROPS:C01.032	Endopeptidase (input)	-24.28	MEROPS score threshold (-25,1)	68	62.99
e19446	P01833	605	643	C-terminus	CTSS (P25774; CATS_HUMAN)	LVSTLVPL	MEROPS:C01.034	Endopeptidase (input)	-24.11	MEROPS score threshold (-25,53)	60	61.46
e19446	P01833	605	643	C-terminus	ELANE (P08246; ELNE_HUMAN)	LVSTLVPL	MEROPS:S01.131	Endopeptidase (input)	-21.81	MEROPS score threshold (-23,57)	77	77.82
e19446	P01833	605	643	C-terminus	HTRA2 (O43464; HTRA2_HUMAN)	LVSTLVPL	MEROPS:S01.278	Endopeptidase (input)	-20.21	MEROPS score threshold (-22,4)	64	94.69
e19446	P01833	605	643	C-terminus	KLK6 (Q92876; KLK6_HUMAN)	LVSTLVPL	MEROPS:S01.236	Endopeptidase (input)	-22.95	MEROPS score threshold (-23,61)	80	95.76
e19446	P01833	605	643	C-terminus	MEP1A (Q16819; MEP1A_HUMAN)	LVSTLVPL	MEROPS:M12.002	Endopeptidase (input)	-22.51	MEROPS score threshold (-23,48)	78	65.59
e19446	P01833	605	643	C-terminus	MMP12 (P39900; MMP12_HUMAN)	LVSTLVPL	MEROPS:M10.009	Endopeptidase (input)	-22.16	MEROPS score threshold (-22,75)	67	88.47
e19446	P01833	605	643	C-terminus	MMP13 (P45452; MMP13_HUMAN)	LVSTLVPL	MEROPS:M10.013	Endopeptidase (input)	-22.57	MEROPS score threshold (-23,33)	70	93.66
e19446	P01833	605	643	C-terminus	MMP14 (P50281; MMP14_HUMAN)	LVSTLVPL	MEROPS:M10.014	Endopeptidase (input)	-20.51	MEROPS score threshold (-22,96)	75	80.66
e19446	P01833	605	643	C-terminus	MMP2 (P08253; MMP2_HUMAN)	LVSTLVPL	MEROPS:M10.003	Endopeptidase (input)	-20.14	MEROPS score threshold (-22,7)	76	86.88
e19446	P01833	605	643	C-terminus	MMP25 (Q9NPA2; MMP25_HUMAN)	LVSTLVPL	MEROPS:M10.024	Endopeptidase (input)	-21.04	MEROPS score threshold (-24,46)	28	82.71
e19446	P01833	605	643	C-terminus	MMP3 (P08254; MMP3_HUMAN)	LVSTLVPL	MEROPS:M10.005	Endopeptidase (input)	-21.98	MEROPS score threshold (-23,35)	70	79.35
e19446	P01833	605	643	C-terminus	MMP7 (P09237; MMP7_HUMAN)	LVSTLVPL	MEROPS:M10.008	Endopeptidase (input)	-21	MEROPS score threshold (-26,58)	54	53.97
e19446	P01833	605	643	C-terminus	MMP8 (P22894; MMP8_HUMAN)	LVSTLVPL	MEROPS:M10.002	Endopeptidase (input)	-20.93	MEROPS score threshold (-22,73)	38	90.6
e19446	P01833	605	643	C-terminus	MMP9 (P14780; MMP9_HUMAN)	LVSTLVPL	MEROPS:M10.004	Endopeptidase (input)	-21.07	MEROPS score threshold (-24,54)	63	63.68
e19446	P01833	605	643	C-terminus	PGA3 (P0DJD8; PEPA3_HUMAN)	LVSTLVPL	MEROPS:A01.001	Endopeptidase (input)	-22.48	MEROPS score threshold (-24,17)	72	49.97
e19446	P01833	605	643	N-terminus	ADAMTS4 (O75173; ATS4_HUMAN)	DPRLFAEE	MEROPS:M12.221	Endopeptidase (input)	-22.07	MEROPS score threshold (-23,05)	94	85.47
e19446	P01833	605	643	N-terminus	CTSB (P07858; CATB_HUMAN)	DPRLFAEE	MEROPS:C01.060	Endopeptidase (input)	-23.26	MEROPS score threshold (-23,76)	79	80.99
e19446	P01833	605	643	N-terminus	CTSD (P07339; CATD_HUMAN)	DPRLFAEE	MEROPS:A01.009	Endopeptidase (input)	-19.26	MEROPS score threshold (-22,64)	79	84.74
e19446	P01833	605	643	N-terminus	CTSE (P14091; CATE_HUMAN)	DPRLFAEE	MEROPS:A01.010	Endopeptidase (input)	-20.41	MEROPS score threshold (-22,27)	71	87.48
e19446	P01833	605	643	N-terminus	CTSG (P08311; CATG_HUMAN)	DPRLFAEE	MEROPS:S01.133	Endopeptidase (input)	-24.55	MEROPS score threshold (-24,91)	63	78.25
e19446	P01833	605	643	N-terminus	MEP1A (Q16819; MEP1A_HUMAN)	DPRLFAEE	MEROPS:M12.002	Endopeptidase (input)	-23.16	MEROPS score threshold (-23,48)	78	65.59
e19446	P01833	605	643	N-terminus	MME (P08473; NEP_HUMAN)	DPRLFAEE	MEROPS:M13.001	Endopeptidase (input)	-23.35	MEROPS score threshold (-24,37)	58	87.21
e19446	P01833	605	643	N-terminus	MMP13 (P45452; MMP13_HUMAN)	DPRLFAEE	MEROPS:M10.013	Endopeptidase (input)	-21.96	MEROPS score threshold (-23,33)	70	93.66
e19446	P01833	605	643	N-terminus	MMP14 (P50281; MMP14_HUMAN)	DPRLFAEE	MEROPS:M10.014	Endopeptidase (input)	-21.78	MEROPS score threshold (-22,96)	75	80.66
e19446	P01833	605	643	N-terminus	MMP2 (P08253; MMP2_HUMAN)	DPRLFAEE	MEROPS:M10.003	Endopeptidase (input)	-22.69	MEROPS score threshold (-22,7)	76	86.88
e19446	P01833	605	643	N-terminus	MMP25 (Q9NPA2; MMP25_HUMAN)	DPRLFAEE	MEROPS:M10.024	Endopeptidase (input)	-24.31	MEROPS score threshold (-24,46)	28	82.71
e19446	P01833	605	643	N-terminus	MMP3 (P08254; MMP3_HUMAN)	DPRLFAEE	MEROPS:M10.005	Endopeptidase (input)	-21.26	MEROPS score threshold (-23,35)	70	79.35
e19446	P01833	605	643	N-terminus	MMP7 (P09237; MMP7_HUMAN)	DPRLFAEE	MEROPS:M10.008	Endopeptidase (input)	-21.5	MEROPS score threshold (-26,58)	54	53.97
e19446	P01833	605	643	N-terminus	MMP8 (P22894; MMP8_HUMAN)	DPRLFAEE	MEROPS:M10.002	Endopeptidase (input)	-21.34	MEROPS score threshold (-22,73)	38	90.6
e19446	P01833	605	643	N-terminus	MMP9 (P14780; MMP9_HUMAN)	DPRLFAEE	MEROPS:M10.004	Endopeptidase (input)	-22.17	MEROPS score threshold (-24,54)	63	63.68
e19446	P01833	605	643	N-terminus	PGA3 (P0DJD8; PEPA3_HUMAN)	DPRLFAEE	MEROPS:A01.001	Endopeptidase (input)	-22.64	MEROPS score threshold (-24,17)	72	49.97
e20055	P01833	599	639	C-terminus	ADAM10 (O14672; ADA10_HUMAN)	SSRALVST	MEROPS:M12.210	Endopeptidase (input)	-17.58	99th percentile (-18,14)	35	99.86
e20055	P01833	599	639	C-terminus	ADAM17 (P78536; ADA17_HUMAN)	SSRALVST	MEROPS:M12.217	Endopeptidase (input)	-17.53	99th percentile (-19,15)	30	99.49
e20055	P01833	599	639	C-terminus	CAPN1 (P07384; CAN1_HUMAN)	SSRALVST	MEROPS:C02.001	Endopeptidase (input)	-21.75	MEROPS score threshold (-24,18)	84	58.33
e20055	P01833	599	639	C-terminus	CAPN2 (P17655; CAN2_HUMAN)	SSRALVST	MEROPS:C02.002	Endopeptidase (input)	-22.26	MEROPS score threshold (-24,15)	57	57.87
e20055	P01833	599	639	C-terminus	CTSB (P07858; CATB_HUMAN)	SSRALVST	MEROPS:C01.060	Endopeptidase (input)	-21.38	MEROPS score threshold (-23,76)	79	80.99
e20055	P01833	599	639	C-terminus	CTSD (P07339; CATD_HUMAN)	SSRALVST	MEROPS:A01.009	Endopeptidase (input)	-22.04	MEROPS score threshold (-22,64)	79	84.74
e20055	P01833	599	639	C-terminus	CTSE (P14091; CATE_HUMAN)	SSRALVST	MEROPS:A01.010	Endopeptidase (input)	-22.08	MEROPS score threshold (-22,27)	71	87.48
e20055	P01833	599	639	C-terminus	KLK4 (Q9Y5K2; KLK4_HUMAN)	SSRALVST	MEROPS:S01.251	Endopeptidase (input)	-22.35	MEROPS score threshold (-22,45)	74	95.82
e20055	P01833	599	639	C-terminus	MEP1A (Q16819; MEP1A_HUMAN)	SSRALVST	MEROPS:M12.002	Endopeptidase (input)	-23.25	MEROPS score threshold (-23,48)	78	65.59
e20055	P01833	599	639	C-terminus	MME (P08473; NEP_HUMAN)	SSRALVST	MEROPS:M13.001	Endopeptidase (input)	-24.25	MEROPS score threshold (-24,37)	58	87.21
e20055	P01833	599	639	C-terminus	MMP12 (P39900; MMP12_HUMAN)	SSRALVST	MEROPS:M10.009	Endopeptidase (input)	-22.71	MEROPS score threshold (-22,75)	67	88.47
e20055	P01833	599	639	C-terminus	MMP13 (P45452; MMP13_HUMAN)	SSRALVST	MEROPS:M10.013	Endopeptidase (input)	-21.8	MEROPS score threshold (-23,33)	70	93.66
e20055	P01833	599	639	C-terminus	MMP14 (P50281; MMP14_HUMAN)	SSRALVST	MEROPS:M10.014	Endopeptidase (input)	-18.7	MEROPS score threshold (-22,96)	75	80.66
e20055	P01833	599	639	C-terminus	MMP2 (P08253; MMP2_HUMAN)	SSRALVST	MEROPS:M10.003	Endopeptidase (input)	-19.07	MEROPS score threshold (-22,7)	76	86.88
e20055	P01833	599	639	C-terminus	MMP25 (Q9NPA2; MMP25_HUMAN)	SSRALVST	MEROPS:M10.024	Endopeptidase (input)	-18.78	MEROPS score threshold (-24,46)	28	82.71
e20055	P01833	599	639	C-terminus	MMP3 (P08254; MMP3_HUMAN)	SSRALVST	MEROPS:M10.005	Endopeptidase (input)	-20.8	MEROPS score threshold (-23,35)	70	79.35
e20055	P01833	599	639	C-terminus	MMP7 (P09237; MMP7_HUMAN)	SSRALVST	MEROPS:M10.008	Endopeptidase (input)	-22.09	MEROPS score threshold (-26,58)	54	53.97
e20055	P01833	599	639	C-terminus	MMP8 (P22894; MMP8_HUMAN)	SSRALVST	MEROPS:M10.002	Endopeptidase (input)	-19.27	MEROPS score threshold (-22,73)	38	90.6
e20055	P01833	599	639	C-terminus	MMP9 (P14780; MMP9_HUMAN)	SSRALVST	MEROPS:M10.004	Endopeptidase (input)	-20	MEROPS score threshold (-24,54)	63	63.68
e20055	P01833	599	639	C-terminus	PGA3 (P0DJD8; PEPA3_HUMAN)	SSRALVST	MEROPS:A01.001	Endopeptidase (input)	-22.49	MEROPS score threshold (-24,17)	72	49.97
e20055	P01833	599	639	N-terminus	CTSL (P07711; CATL1_HUMAN)	ENKAIQDP	MEROPS:C01.032	Endopeptidase (input)	-23.87	MEROPS score threshold (-25,1)	68	62.99
e20055	P01833	599	639	N-terminus	CTSS (P25774; CATS_HUMAN)	ENKAIQDP	MEROPS:C01.034	Endopeptidase (input)	-25.45	MEROPS score threshold (-25,53)	60	61.46
e20055	P01833	599	639	N-terminus	MMP2 (P08253; MMP2_HUMAN)	ENKAIQDP	MEROPS:M10.003	Endopeptidase (input)	-22.08	MEROPS score threshold (-22,7)	76	86.88
e20055	P01833	599	639	N-terminus	MMP25 (Q9NPA2; MMP25_HUMAN)	ENKAIQDP	MEROPS:M10.024	Endopeptidase (input)	-22.37	MEROPS score threshold (-24,46)	28	82.71
e20055	P01833	599	639	N-terminus	MMP7 (P09237; MMP7_HUMAN)	ENKAIQDP	MEROPS:M10.008	Endopeptidase (input)	-23.41	MEROPS score threshold (-26,58)	54	53.97
e20055	P01833	599	639	N-terminus	MMP9 (P14780; MMP9_HUMAN)	ENKAIQDP	MEROPS:M10.004	Endopeptidase (input)	-23.42	MEROPS score threshold (-24,54)	63	63.68
e20055	P01833	599	639	N-terminus	PGA3 (P0DJD8; PEPA3_HUMAN)	ENKAIQDP	MEROPS:A01.001	Endopeptidase (input)	-23.73	MEROPS score threshold (-24,17)	72	49.97
_____________________________________________________________________
Generated by http://proteasix.cs.manchester.ac.uk

## Sheet: DKD
Peptide ID	Parent Protein AC from input	Start amino acid	End amino acid	N or C-terminus	Protease Human	Cleavage site	Source	Plausible proteolysis	Probability Calculated	Threshold applied (value)	Sensitivity	Specificity
e08154	P01833	576	592	C-terminus	CTSK (P43235; CATK_HUMAN)	SGFREIEN	MEROPS:C01.036	Endopeptidase (input)	-21.91	MEROPS score threshold (-25,77)	57	76.57
e08154	P01833	576	592	C-terminus	CTSL (P07711; CATL1_HUMAN)	SGFREIEN	MEROPS:C01.032	Endopeptidase (input)	-22.64	MEROPS score threshold (-25,1)	68	62.99
e08154	P01833	576	592	C-terminus	CTSS (P25774; CATS_HUMAN)	SGFREIEN	MEROPS:C01.034	Endopeptidase (input)	-23.27	MEROPS score threshold (-25,53)	60	61.46
e08154	P01833	576	592	C-terminus	GZMA (P12544; GRAA_HUMAN)	SGFREIEN	MEROPS:S01.135	Endopeptidase (input)	-21.76	MEROPS score threshold (-21,78)	80	94.96
e08154	P01833	576	592	C-terminus	KLK6 (Q92876; KLK6_HUMAN)	SGFREIEN	MEROPS:S01.236	Endopeptidase (input)	-22.05	MEROPS score threshold (-23,61)	80	95.76
e08154	P01833	576	592	C-terminus	MEP1A (Q16819; MEP1A_HUMAN)	SGFREIEN	MEROPS:M12.002	Endopeptidase (input)	-22.11	MEROPS score threshold (-23,48)	78	65.59
e08154	P01833	576	592	C-terminus	PLG (P00747; PLMN_HUMAN)	SGFREIEN	MEROPS:S01.233	Endopeptidase (input)	-21.92	MEROPS score threshold (-22,58)	70	94.16
e08154	P01833	576	592	C-terminus	Try3 (P08426; TRY3_RAT)	SGFREIEN	MEROPS:S01.151	Endopeptidase (input)	-20.41	MEROPS score threshold (-21,71)	78	92.67
e08154	P01833	576	592	N-terminus	CAPN1 (P07384; CAN1_HUMAN)	DVSLAKAD	MEROPS:C02.001	Endopeptidase (input)	-22.58	MEROPS score threshold (-24,18)	84	58.33
e08154	P01833	576	592	N-terminus	CAPN2 (P17655; CAN2_HUMAN)	DVSLAKAD	MEROPS:C02.002	Endopeptidase (input)	-22.5	MEROPS score threshold (-24,15)	57	57.87
e08154	P01833	576	592	N-terminus	CASP1 (P29466; CASP1_HUMAN)	DVSLAKAD	MEROPS:C14.001	Endopeptidase (input)	-20.78	MEROPS score threshold (-22,04)	95	96.19
e08154	P01833	576	592	N-terminus	CTSB (P07858; CATB_HUMAN)	DVSLAKAD	MEROPS:C01.060	Endopeptidase (input)	-23.64	MEROPS score threshold (-23,76)	79	80.99
e08154	P01833	576	592	N-terminus	CTSD (P07339; CATD_HUMAN)	DVSLAKAD	MEROPS:A01.009	Endopeptidase (input)	-19.04	MEROPS score threshold (-22,64)	79	84.74
e08154	P01833	576	592	N-terminus	CTSE (P14091; CATE_HUMAN)	DVSLAKAD	MEROPS:A01.010	Endopeptidase (input)	-18.84	MEROPS score threshold (-22,27)	71	87.48
e08154	P01833	576	592	N-terminus	CTSG (P08311; CATG_HUMAN)	DVSLAKAD	MEROPS:S01.133	Endopeptidase (input)	-20.28	MEROPS score threshold (-24,91)	63	78.25
e08154	P01833	576	592	N-terminus	CTSL (P07711; CATL1_HUMAN)	DVSLAKAD	MEROPS:C01.032	Endopeptidase (input)	-23.81	MEROPS score threshold (-25,1)	68	62.99
e08154	P01833	576	592	N-terminus	CTSS (P25774; CATS_HUMAN)	DVSLAKAD	MEROPS:C01.034	Endopeptidase (input)	-22.7	MEROPS score threshold (-25,53)	60	61.46
e08154	P01833	576	592	N-terminus	GZMM (P51124; GRAM_HUMAN)	DVSLAKAD	MEROPS:S01.139	Endopeptidase (input)	-20.79	MEROPS score threshold (-21,93)	74	92.47
e08154	P01833	576	592	N-terminus	MEP1A (Q16819; MEP1A_HUMAN)	DVSLAKAD	MEROPS:M12.002	Endopeptidase (input)	-22.32	MEROPS score threshold (-23,48)	78	65.59
e08154	P01833	576	592	N-terminus	MMP13 (P45452; MMP13_HUMAN)	DVSLAKAD	MEROPS:M10.013	Endopeptidase (input)	-23.32	MEROPS score threshold (-23,33)	70	93.66
e08154	P01833	576	592	N-terminus	MMP2 (P08253; MMP2_HUMAN)	DVSLAKAD	MEROPS:M10.003	Endopeptidase (input)	-21.07	MEROPS score threshold (-22,7)	76	86.88
e08154	P01833	576	592	N-terminus	MMP25 (Q9NPA2; MMP25_HUMAN)	DVSLAKAD	MEROPS:M10.024	Endopeptidase (input)	-22.55	MEROPS score threshold (-24,46)	28	82.71
e08154	P01833	576	592	N-terminus	MMP3 (P08254; MMP3_HUMAN)	DVSLAKAD	MEROPS:M10.005	Endopeptidase (input)	-20.56	MEROPS score threshold (-23,35)	70	79.35
e08154	P01833	576	592	N-terminus	MMP7 (P09237; MMP7_HUMAN)	DVSLAKAD	MEROPS:M10.008	Endopeptidase (input)	-24.15	MEROPS score threshold (-26,58)	54	53.97
e08154	P01833	576	592	N-terminus	MMP8 (P22894; MMP8_HUMAN)	DVSLAKAD	MEROPS:M10.002	Endopeptidase (input)	-22.1	MEROPS score threshold (-22,73)	38	90.6
e08154	P01833	576	592	N-terminus	MMP9 (P14780; MMP9_HUMAN)	DVSLAKAD	MEROPS:M10.004	Endopeptidase (input)	-22.05	MEROPS score threshold (-24,54)	63	63.68
e08154	P01833	576	592	N-terminus	PGA3 (P0DJD8; PEPA3_HUMAN)	DVSLAKAD	MEROPS:A01.001	Endopeptidase (input)	-21	MEROPS score threshold (-24,17)	72	49.97
e12344	P01833	605	626	C-terminus	CAPN1 (P07384; CAN1_HUMAN)	ASVDSGSS	MEROPS:C02.001	Endopeptidase (input)	-21.15	MEROPS score threshold (-24,18)	84	58.33
e12344	P01833	605	626	C-terminus	CAPN2 (P17655; CAN2_HUMAN)	ASVDSGSS	MEROPS:C02.002	Endopeptidase (input)	-20.81	MEROPS score threshold (-24,15)	57	57.87
e12344	P01833	605	626	C-terminus	CASP1 (P29466; CASP1_HUMAN)	ASVDSGSS	MEROPS:C14.001	Endopeptidase (input)	-16.62	MEROPS score threshold (-22,04)	95	96.19
e12344	P01833	605	626	C-terminus	CASP2 (P42575; CASP2_HUMAN)	ASVDSGSS	MEROPS:C14.006	Endopeptidase (input)	-15.71	MEROPS score threshold (-19,18)	58	99.73
e12344	P01833	605	626	C-terminus	CASP3 (P42574; CASP3_HUMAN)	ASVDSGSS	MEROPS:C14.003	Endopeptidase (input)	-15.69	MEROPS score threshold (-19,97)	73	99.25
e12344	P01833	605	626	C-terminus	CASP6 (P55212; CASP6_HUMAN)	ASVDSGSS	MEROPS:C14.005	Endopeptidase (input)	-16.03	MEROPS score threshold (-19,65)	66	99.48
e12344	P01833	605	626	C-terminus	CASP7 (P55210; CASP7_HUMAN)	ASVDSGSS	MEROPS:C14.004	Endopeptidase (input)	-16.52	MEROPS score threshold (-19,92)	42	99.55
e12344	P01833	605	626	C-terminus	CASP8 (Q14790; CASP8_HUMAN)	ASVDSGSS	MEROPS:C14.009	Endopeptidase (input)	-14.47	MEROPS score threshold (-19,04)	38	99.69
e12344	P01833	605	626	C-terminus	CTSB (P07858; CATB_HUMAN)	ASVDSGSS	MEROPS:C01.060	Endopeptidase (input)	-21.37	MEROPS score threshold (-23,76)	79	80.99
e12344	P01833	605	626	C-terminus	CTSD (P07339; CATD_HUMAN)	ASVDSGSS	MEROPS:A01.009	Endopeptidase (input)	-21.88	MEROPS score threshold (-22,64)	79	84.74
e12344	P01833	605	626	C-terminus	CTSG (P08311; CATG_HUMAN)	ASVDSGSS	MEROPS:S01.133	Endopeptidase (input)	-23.73	MEROPS score threshold (-24,91)	63	78.25
e12344	P01833	605	626	C-terminus	CTSK (P43235; CATK_HUMAN)	ASVDSGSS	MEROPS:C01.036	Endopeptidase (input)	-22.83	MEROPS score threshold (-25,77)	57	76.57
e12344	P01833	605	626	C-terminus	CTSL (P07711; CATL1_HUMAN)	ASVDSGSS	MEROPS:C01.032	Endopeptidase (input)	-19.49	MEROPS score threshold (-25,1)	68	62.99
e12344	P01833	605	626	C-terminus	CTSS (P25774; CATS_HUMAN)	ASVDSGSS	MEROPS:C01.034	Endopeptidase (input)	-19.19	MEROPS score threshold (-25,53)	60	61.46
e12344	P01833	605	626	C-terminus	GZMB (P10144; GRAB_HUMAN)	ASVDSGSS	MEROPS:S01.010	Endopeptidase (input)	-16.84	MEROPS score threshold (-21,02)	78	97.16
e12344	P01833	605	626	C-terminus	KLK3 (P07288; KLK3_HUMAN)	ASVDSGSS	MEROPS:S01.162	Endopeptidase (input)	-19.74	MEROPS score threshold (-22,71)	35	97.89
e12344	P01833	605	626	C-terminus	MEP1A (Q16819; MEP1A_HUMAN)	ASVDSGSS	MEROPS:M12.002	Endopeptidase (input)	-21.5	MEROPS score threshold (-23,48)	78	65.59
e12344	P01833	605	626	C-terminus	MMP14 (P50281; MMP14_HUMAN)	ASVDSGSS	MEROPS:M10.014	Endopeptidase (input)	-22.36	MEROPS score threshold (-22,96)	75	80.66
e12344	P01833	605	626	C-terminus	MMP25 (Q9NPA2; MMP25_HUMAN)	ASVDSGSS	MEROPS:M10.024	Endopeptidase (input)	-22.99	MEROPS score threshold (-24,46)	28	82.71
e12344	P01833	605	626	C-terminus	MMP9 (P14780; MMP9_HUMAN)	ASVDSGSS	MEROPS:M10.004	Endopeptidase (input)	-23.45	MEROPS score threshold (-24,54)	63	63.68
e12344	P01833	605	626	C-terminus	PGA3 (P0DJD8; PEPA3_HUMAN)	ASVDSGSS	MEROPS:A01.001	Endopeptidase (input)	-23.23	MEROPS score threshold (-24,17)	72	49.97
e12344	P01833	605	626	N-terminus	ADAMTS4 (O75173; ATS4_HUMAN)	DPRLFAEE	MEROPS:M12.221	Endopeptidase (input)	-22.07	MEROPS score threshold (-23,05)	94	85.47
e12344	P01833	605	626	N-terminus	CTSB (P07858; CATB_HUMAN)	DPRLFAEE	MEROPS:C01.060	Endopeptidase (input)	-23.26	MEROPS score threshold (-23,76)	79	80.99
e12344	P01833	605	626	N-terminus	CTSD (P07339; CATD_HUMAN)	DPRLFAEE	MEROPS:A01.009	Endopeptidase (input)	-19.26	MEROPS score threshold (-22,64)	79	84.74
e12344	P01833	605	626	N-terminus	CTSE (P14091; CATE_HUMAN)	DPRLFAEE	MEROPS:A01.010	Endopeptidase (input)	-20.41	MEROPS score threshold (-22,27)	71	87.48
e12344	P01833	605	626	N-terminus	CTSG (P08311; CATG_HUMAN)	DPRLFAEE	MEROPS:S01.133	Endopeptidase (input)	-24.55	MEROPS score threshold (-24,91)	63	78.25
e12344	P01833	605	626	N-terminus	MEP1A (Q16819; MEP1A_HUMAN)	DPRLFAEE	MEROPS:M12.002	Endopeptidase (input)	-23.16	MEROPS score threshold (-23,48)	78	65.59
e12344	P01833	605	626	N-terminus	MME (P08473; NEP_HUMAN)	DPRLFAEE	MEROPS:M13.001	Endopeptidase (input)	-23.35	MEROPS score threshold (-24,37)	58	87.21
e12344	P01833	605	626	N-terminus	MMP13 (P45452; MMP13_HUMAN)	DPRLFAEE	MEROPS:M10.013	Endopeptidase (input)	-21.96	MEROPS score threshold (-23,33)	70	93.66
e12344	P01833	605	626	N-terminus	MMP14 (P50281; MMP14_HUMAN)	DPRLFAEE	MEROPS:M10.014	Endopeptidase (input)	-21.78	MEROPS score threshold (-22,96)	75	80.66
e12344	P01833	605	626	N-terminus	MMP2 (P08253; MMP2_HUMAN)	DPRLFAEE	MEROPS:M10.003	Endopeptidase (input)	-22.69	MEROPS score threshold (-22,7)	76	86.88
e12344	P01833	605	626	N-terminus	MMP25 (Q9NPA2; MMP25_HUMAN)	DPRLFAEE	MEROPS:M10.024	Endopeptidase (input)	-24.31	MEROPS score threshold (-24,46)	28	82.71
e12344	P01833	605	626	N-terminus	MMP3 (P08254; MMP3_HUMAN)	DPRLFAEE	MEROPS:M10.005	Endopeptidase (input)	-21.26	MEROPS score threshold (-23,35)	70	79.35
e12344	P01833	605	626	N-terminus	MMP7 (P09237; MMP7_HUMAN)	DPRLFAEE	MEROPS:M10.008	Endopeptidase (input)	-21.5	MEROPS score threshold (-26,58)	54	53.97
e12344	P01833	605	626	N-terminus	MMP8 (P22894; MMP8_HUMAN)	DPRLFAEE	MEROPS:M10.002	Endopeptidase (input)	-21.34	MEROPS score threshold (-22,73)	38	90.6
e12344	P01833	605	626	N-terminus	MMP9 (P14780; MMP9_HUMAN)	DPRLFAEE	MEROPS:M10.004	Endopeptidase (input)	-22.17	MEROPS score threshold (-24,54)	63	63.68
e12344	P01833	605	626	N-terminus	PGA3 (P0DJD8; PEPA3_HUMAN)	DPRLFAEE	MEROPS:A01.001	Endopeptidase (input)	-22.64	MEROPS score threshold (-24,17)	72	49.97
e15549	P01833	610	638	C-terminus	CAPN1 (P07384; CAN1_HUMAN)	GSSRALVS	MEROPS:C02.001	Endopeptidase (input)	-20.36	MEROPS score threshold (-24,18)	84	58.33
e15549	P01833	610	638	C-terminus	CAPN2 (P17655; CAN2_HUMAN)	GSSRALVS	MEROPS:C02.002	Endopeptidase (input)	-20.6	MEROPS score threshold (-24,15)	57	57.87
e15549	P01833	610	638	C-terminus	CTSB (P07858; CATB_HUMAN)	GSSRALVS	MEROPS:C01.060	Endopeptidase (input)	-20.8	MEROPS score threshold (-23,76)	79	80.99
e15549	P01833	610	638	C-terminus	CTSG (P08311; CATG_HUMAN)	GSSRALVS	MEROPS:S01.133	Endopeptidase (input)	-24.44	MEROPS score threshold (-24,91)	63	78.25
e15549	P01833	610	638	C-terminus	CTSK (P43235; CATK_HUMAN)	GSSRALVS	MEROPS:C01.036	Endopeptidase (input)	-24.55	MEROPS score threshold (-25,77)	57	76.57
e15549	P01833	610	638	C-terminus	CTSL (P07711; CATL1_HUMAN)	GSSRALVS	MEROPS:C01.032	Endopeptidase (input)	-23.68	MEROPS score threshold (-25,1)	68	62.99
e15549	P01833	610	638	C-terminus	CTSS (P25774; CATS_HUMAN)	GSSRALVS	MEROPS:C01.034	Endopeptidase (input)	-24.81	MEROPS score threshold (-25,53)	60	61.46
e15549	P01833	610	638	C-terminus	ELANE (P08246; ELNE_HUMAN)	GSSRALVS	MEROPS:S01.131	Endopeptidase (input)	-22.06	MEROPS score threshold (-23,57)	77	77.82
e15549	P01833	610	638	C-terminus	F2 (P00734; THRB_HUMAN)	GSSRALVS	MEROPS:S01.217	Endopeptidase (input)	-19	MEROPS score threshold (-21,09)	78	98.93
e15549	P01833	610	638	C-terminus	GZMA (P12544; GRAA_HUMAN)	GSSRALVS	MEROPS:S01.135	Endopeptidase (input)	-16.49	MEROPS score threshold (-21,78)	80	94.96
e15549	P01833	610	638	C-terminus	KLK2 (P20151; KLK2_HUMAN)	GSSRALVS	MEROPS:S01.161	Endopeptidase (input)	-15.62	99th percentile (-18,81)	25	99.81
e15549	P01833	610	638	C-terminus	KLK3 (P07288; KLK3_HUMAN)	GSSRALVS	MEROPS:S01.162	Endopeptidase (input)	-21.04	MEROPS score threshold (-22,71)	35	97.89
e15549	P01833	610	638	C-terminus	KLK4 (Q9Y5K2; KLK4_HUMAN)	GSSRALVS	MEROPS:S01.251	Endopeptidase (input)	-17.65	MEROPS score threshold (-22,45)	74	95.82
e15549	P01833	610	638	C-terminus	KLK5 (Q9Y337; KLK5_HUMAN)	GSSRALVS	MEROPS:S01.017	Endopeptidase (input)	-17.18	99th percentile (-19,33)	11	99.63
e15549	P01833	610	638	C-terminus	MEP1A (Q16819; MEP1A_HUMAN)	GSSRALVS	MEROPS:M12.002	Endopeptidase (input)	-21.71	MEROPS score threshold (-23,48)	78	65.59
e15549	P01833	610	638	C-terminus	MME (P08473; NEP_HUMAN)	GSSRALVS	MEROPS:M13.001	Endopeptidase (input)	-22.63	MEROPS score threshold (-24,37)	58	87.21
e15549	P01833	610	638	C-terminus	MMP13 (P45452; MMP13_HUMAN)	GSSRALVS	MEROPS:M10.013	Endopeptidase (input)	-23.11	MEROPS score threshold (-23,33)	70	93.66
e15549	P01833	610	638	C-terminus	MMP14 (P50281; MMP14_HUMAN)	GSSRALVS	MEROPS:M10.014	Endopeptidase (input)	-21.8	MEROPS score threshold (-22,96)	75	80.66
e15549	P01833	610	638	C-terminus	MMP2 (P08253; MMP2_HUMAN)	GSSRALVS	MEROPS:M10.003	Endopeptidase (input)	-22.24	MEROPS score threshold (-22,7)	76	86.88
e15549	P01833	610	638	C-terminus	MMP25 (Q9NPA2; MMP25_HUMAN)	GSSRALVS	MEROPS:M10.024	Endopeptidase (input)	-22.89	MEROPS score threshold (-24,46)	28	82.71
e15549	P01833	610	638	C-terminus	MMP3 (P08254; MMP3_HUMAN)	GSSRALVS	MEROPS:M10.005	Endopeptidase (input)	-21.9	MEROPS score threshold (-23,35)	70	79.35
e15549	P01833	610	638	C-terminus	MMP7 (P09237; MMP7_HUMAN)	GSSRALVS	MEROPS:M10.008	Endopeptidase (input)	-24.5	MEROPS score threshold (-26,58)	54	53.97
e15549	P01833	610	638	C-terminus	MMP8 (P22894; MMP8_HUMAN)	GSSRALVS	MEROPS:M10.002	Endopeptidase (input)	-21.89	MEROPS score threshold (-22,73)	38	90.6
e15549	P01833	610	638	C-terminus	MMP9 (P14780; MMP9_HUMAN)	GSSRALVS	MEROPS:M10.004	Endopeptidase (input)	-21.76	MEROPS score threshold (-24,54)	63	63.68
e15549	P01833	610	638	C-terminus	PGA3 (P0DJD8; PEPA3_HUMAN)	GSSRALVS	MEROPS:A01.001	Endopeptidase (input)	-22.32	MEROPS score threshold (-24,17)	72	49.97
e15549	P01833	610	638	C-terminus	PLG (P00747; PLMN_HUMAN)	GSSRALVS	MEROPS:S01.233	Endopeptidase (input)	-18.48	MEROPS score threshold (-22,58)	70	94.16
e15549	P01833	610	638	C-terminus	ST14 (Q9Y5Y6; ST14_HUMAN)	GSSRALVS	MEROPS:S01.302	Endopeptidase (input)	-19.38	MEROPS score threshold (-20,45)	60	99.34
e15549	P01833	610	638	C-terminus	TMPRSS11D (O60235; TM11D_HUMAN)	GSSRALVS	MEROPS:S01.047	Endopeptidase (input)	-18.54	99th percentile (-18,88)	---	99.72
e15549	P01833	610	638	C-terminus	TMPRSS11E (Q9UL52; TM11E_HUMAN)	GSSRALVS	MEROPS:S01.021	Endopeptidase (input)	-18.36	MEROPS score threshold (-20,04)	40	99.51
e15549	P01833	610	638	C-terminus	TMPRSS6 (Q8IU80; TMPS6_HUMAN)	GSSRALVS	MEROPS:S01.308	Endopeptidase (input)	-18.54	MEROPS score threshold (-20,95)	57	98.81
e15549	P01833	610	638	C-terminus	TMPRSS7 (Q7RTY8; TMPS7_HUMAN)	GSSRALVS	MEROPS:S01.072	Endopeptidase (input)	-19.4	MEROPS score threshold (-22,87)	64	94.17
e15549	P01833	610	638	C-terminus	Try3 (P08426; TRY3_RAT)	GSSRALVS	MEROPS:S01.151	Endopeptidase (input)	-18.97	MEROPS score threshold (-21,71)	78	92.67
e15549	P01833	610	638	N-terminus	CAPN1 (P07384; CAN1_HUMAN)	AEEKAVAD	MEROPS:C02.001	Endopeptidase (input)	-21.44	MEROPS score threshold (-24,18)	84	58.33
e15549	P01833	610	638	N-terminus	CAPN2 (P17655; CAN2_HUMAN)	AEEKAVAD	MEROPS:C02.002	Endopeptidase (input)	-21.11	MEROPS score threshold (-24,15)	57	57.87
e15549	P01833	610	638	N-terminus	CTSD (P07339; CATD_HUMAN)	AEEKAVAD	MEROPS:A01.009	Endopeptidase (input)	-21.62	MEROPS score threshold (-22,64)	79	84.74
e15549	P01833	610	638	N-terminus	CTSG (P08311; CATG_HUMAN)	AEEKAVAD	MEROPS:S01.133	Endopeptidase (input)	-22.68	MEROPS score threshold (-24,91)	63	78.25
e15549	P01833	610	638	N-terminus	CTSL (P07711; CATL1_HUMAN)	AEEKAVAD	MEROPS:C01.032	Endopeptidase (input)	-24.99	MEROPS score threshold (-25,1)	68	62.99
e15549	P01833	610	638	N-terminus	CTSS (P25774; CATS_HUMAN)	AEEKAVAD	MEROPS:C01.034	Endopeptidase (input)	-25	MEROPS score threshold (-25,53)	60	61.46
e15549	P01833	610	638	N-terminus	GZMA (P12544; GRAA_HUMAN)	AEEKAVAD	MEROPS:S01.135	Endopeptidase (input)	-20.34	MEROPS score threshold (-21,78)	80	94.96
e15549	P01833	610	638	N-terminus	GZMM (P51124; GRAM_HUMAN)	AEEKAVAD	MEROPS:S01.139	Endopeptidase (input)	-19.64	MEROPS score threshold (-21,93)	74	92.47
e15549	P01833	610	638	N-terminus	MEP1A (Q16819; MEP1A_HUMAN)	AEEKAVAD	MEROPS:M12.002	Endopeptidase (input)	-22.89	MEROPS score threshold (-23,48)	78	65.59
e15549	P01833	610	638	N-terminus	MMP12 (P39900; MMP12_HUMAN)	AEEKAVAD	MEROPS:M10.009	Endopeptidase (input)	-21.34	MEROPS score threshold (-22,75)	67	88.47
e15549	P01833	610	638	N-terminus	MMP3 (P08254; MMP3_HUMAN)	AEEKAVAD	MEROPS:M10.005	Endopeptidase (input)	-22.39	MEROPS score threshold (-23,35)	70	79.35
e15549	P01833	610	638	N-terminus	MMP7 (P09237; MMP7_HUMAN)	AEEKAVAD	MEROPS:M10.008	Endopeptidase (input)	-24.37	MEROPS score threshold (-26,58)	54	53.97
e15549	P01833	610	638	N-terminus	MMP9 (P14780; MMP9_HUMAN)	AEEKAVAD	MEROPS:M10.004	Endopeptidase (input)	-22.63	MEROPS score threshold (-24,54)	63	63.68
e15549	P01833	610	638	N-terminus	PGA3 (P0DJD8; PEPA3_HUMAN)	AEEKAVAD	MEROPS:A01.001	Endopeptidase (input)	-21.09	MEROPS score threshold (-24,17)	72	49.97
e15549	P01833	610	638	N-terminus	PLG (P00747; PLMN_HUMAN)	AEEKAVAD	MEROPS:S01.233	Endopeptidase (input)	-20.46	MEROPS score threshold (-22,58)	70	94.16
e15549	P01833	610	638	N-terminus	TMPRSS7 (Q7RTY8; TMPS7_HUMAN)	AEEKAVAD	MEROPS:S01.072	Endopeptidase (input)	-22.2	MEROPS score threshold (-22,87)	64	94.17
e15549	P01833	610	638	N-terminus	Try3 (P08426; TRY3_RAT)	AEEKAVAD	MEROPS:S01.151	Endopeptidase (input)	-18.08	MEROPS score threshold (-21,71)	78	92.67
e18732	P01833	604	639	C-terminus	ADAM10 (O14672; ADA10_HUMAN)	SSRALVST	MEROPS:M12.210	Endopeptidase (input)	-17.58	99th percentile (-18,14)	35	99.86
e18732	P01833	604	639	C-terminus	ADAM17 (P78536; ADA17_HUMAN)	SSRALVST	MEROPS:M12.217	Endopeptidase (input)	-17.53	99th percentile (-19,15)	30	99.49
e18732	P01833	604	639	C-terminus	CAPN1 (P07384; CAN1_HUMAN)	SSRALVST	MEROPS:C02.001	Endopeptidase (input)	-21.75	MEROPS score threshold (-24,18)	84	58.33
e18732	P01833	604	639	C-terminus	CAPN2 (P17655; CAN2_HUMAN)	SSRALVST	MEROPS:C02.002	Endopeptidase (input)	-22.26	MEROPS score threshold (-24,15)	57	57.87
e18732	P01833	604	639	C-terminus	CTSB (P07858; CATB_HUMAN)	SSRALVST	MEROPS:C01.060	Endopeptidase (input)	-21.38	MEROPS score threshold (-23,76)	79	80.99
e18732	P01833	604	639	C-terminus	CTSD (P07339; CATD_HUMAN)	SSRALVST	MEROPS:A01.009	Endopeptidase (input)	-22.04	MEROPS score threshold (-22,64)	79	84.74
e18732	P01833	604	639	C-terminus	CTSE (P14091; CATE_HUMAN)	SSRALVST	MEROPS:A01.010	Endopeptidase (input)	-22.08	MEROPS score threshold (-22,27)	71	87.48
e18732	P01833	604	639	C-terminus	KLK4 (Q9Y5K2; KLK4_HUMAN)	SSRALVST	MEROPS:S01.251	Endopeptidase (input)	-22.35	MEROPS score threshold (-22,45)	74	95.82
e18732	P01833	604	639	C-terminus	MEP1A (Q16819; MEP1A_HUMAN)	SSRALVST	MEROPS:M12.002	Endopeptidase (input)	-23.25	MEROPS score threshold (-23,48)	78	65.59
e18732	P01833	604	639	C-terminus	MME (P08473; NEP_HUMAN)	SSRALVST	MEROPS:M13.001	Endopeptidase (input)	-24.25	MEROPS score threshold (-24,37)	58	87.21
e18732	P01833	604	639	C-terminus	MMP12 (P39900; MMP12_HUMAN)	SSRALVST	MEROPS:M10.009	Endopeptidase (input)	-22.71	MEROPS score threshold (-22,75)	67	88.47
e18732	P01833	604	639	C-terminus	MMP13 (P45452; MMP13_HUMAN)	SSRALVST	MEROPS:M10.013	Endopeptidase (input)	-21.8	MEROPS score threshold (-23,33)	70	93.66
e18732	P01833	604	639	C-terminus	MMP14 (P50281; MMP14_HUMAN)	SSRALVST	MEROPS:M10.014	Endopeptidase (input)	-18.7	MEROPS score threshold (-22,96)	75	80.66
e18732	P01833	604	639	C-terminus	MMP2 (P08253; MMP2_HUMAN)	SSRALVST	MEROPS:M10.003	Endopeptidase (input)	-19.07	MEROPS score threshold (-22,7)	76	86.88
e18732	P01833	604	639	C-terminus	MMP25 (Q9NPA2; MMP25_HUMAN)	SSRALVST	MEROPS:M10.024	Endopeptidase (input)	-18.78	MEROPS score threshold (-24,46)	28	82.71
e18732	P01833	604	639	C-terminus	MMP3 (P08254; MMP3_HUMAN)	SSRALVST	MEROPS:M10.005	Endopeptidase (input)	-20.8	MEROPS score threshold (-23,35)	70	79.35
e18732	P01833	604	639	C-terminus	MMP7 (P09237; MMP7_HUMAN)	SSRALVST	MEROPS:M10.008	Endopeptidase (input)	-22.09	MEROPS score threshold (-26,58)	54	53.97
e18732	P01833	604	639	C-terminus	MMP8 (P22894; MMP8_HUMAN)	SSRALVST	MEROPS:M10.002	Endopeptidase (input)	-19.27	MEROPS score threshold (-22,73)	38	90.6
e18732	P01833	604	639	C-terminus	MMP9 (P14780; MMP9_HUMAN)	SSRALVST	MEROPS:M10.004	Endopeptidase (input)	-20	MEROPS score threshold (-24,54)	63	63.68
e18732	P01833	604	639	C-terminus	PGA3 (P0DJD8; PEPA3_HUMAN)	SSRALVST	MEROPS:A01.001	Endopeptidase (input)	-22.49	MEROPS score threshold (-24,17)	72	49.97
e18732	P01833	604	639	N-terminus	CAPN2 (P17655; CAN2_HUMAN)	QDPRLFAE	MEROPS:C02.002	Endopeptidase (input)	-23.85	MEROPS score threshold (-24,15)	57	57.87
e18732	P01833	604	639	N-terminus	CTSG (P08311; CATG_HUMAN)	QDPRLFAE	MEROPS:S01.133	Endopeptidase (input)	-23.2	MEROPS score threshold (-24,91)	63	78.25
e18732	P01833	604	639	N-terminus	CTSK (P43235; CATK_HUMAN)	QDPRLFAE	MEROPS:C01.036	Endopeptidase (input)	-24.04	MEROPS score threshold (-25,77)	57	76.57
e18732	P01833	604	639	N-terminus	F2 (P00734; THRB_HUMAN)	QDPRLFAE	MEROPS:S01.217	Endopeptidase (input)	-19.87	MEROPS score threshold (-21,09)	78	98.93
e18732	P01833	604	639	N-terminus	GZMK (P49863; GRAK_HUMAN)	QDPRLFAE	MEROPS:S01.146	Endopeptidase (input)	-17.79	MEROPS score threshold (-19,64)	3	99.93
e18732	P01833	604	639	N-terminus	GZMM (P51124; GRAM_HUMAN)	QDPRLFAE	MEROPS:S01.139	Endopeptidase (input)	-21.36	MEROPS score threshold (-21,93)	74	92.47
e18732	P01833	604	639	N-terminus	KLK6 (Q92876; KLK6_HUMAN)	QDPRLFAE	MEROPS:S01.236	Endopeptidase (input)	-21.58	MEROPS score threshold (-23,61)	80	95.76
e18732	P01833	604	639	N-terminus	MME (P08473; NEP_HUMAN)	QDPRLFAE	MEROPS:M13.001	Endopeptidase (input)	-23.09	MEROPS score threshold (-24,37)	58	87.21
e18732	P01833	604	639	N-terminus	MMP13 (P45452; MMP13_HUMAN)	QDPRLFAE	MEROPS:M10.013	Endopeptidase (input)	-22.43	MEROPS score threshold (-23,33)	70	93.66
e18732	P01833	604	639	N-terminus	MMP14 (P50281; MMP14_HUMAN)	QDPRLFAE	MEROPS:M10.014	Endopeptidase (input)	-21.05	MEROPS score threshold (-22,96)	75	80.66
e18732	P01833	604	639	N-terminus	MMP3 (P08254; MMP3_HUMAN)	QDPRLFAE	MEROPS:M10.005	Endopeptidase (input)	-23.26	MEROPS score threshold (-23,35)	70	79.35
e18732	P01833	604	639	N-terminus	MMP7 (P09237; MMP7_HUMAN)	QDPRLFAE	MEROPS:M10.008	Endopeptidase (input)	-22.83	MEROPS score threshold (-26,58)	54	53.97
e18732	P01833	604	639	N-terminus	MMP9 (P14780; MMP9_HUMAN)	QDPRLFAE	MEROPS:M10.004	Endopeptidase (input)	-23.25	MEROPS score threshold (-24,54)	63	63.68
e18732	P01833	604	639	N-terminus	PLG (P00747; PLMN_HUMAN)	QDPRLFAE	MEROPS:S01.233	Endopeptidase (input)	-21.07	MEROPS score threshold (-22,58)	70	94.16
e18732	P01833	604	639	N-terminus	TMPRSS7 (Q7RTY8; TMPS7_HUMAN)	QDPRLFAE	MEROPS:S01.072	Endopeptidase (input)	-22.86	MEROPS score threshold (-22,87)	64	94.17
e18732	P01833	604	639	N-terminus	Try3 (P08426; TRY3_RAT)	QDPRLFAE	MEROPS:S01.151	Endopeptidase (input)	-19.79	MEROPS score threshold (-21,71)	78	92.67
e20055	P01833	599	639	C-terminus	ADAM10 (O14672; ADA10_HUMAN)	SSRALVST	MEROPS:M12.210	Endopeptidase (input)	-17.58	99th percentile (-18,14)	35	99.86
e20055	P01833	599	639	C-terminus	ADAM17 (P78536; ADA17_HUMAN)	SSRALVST	MEROPS:M12.217	Endopeptidase (input)	-17.53	99th percentile (-19,15)	30	99.49
e20055	P01833	599	639	C-terminus	CAPN1 (P07384; CAN1_HUMAN)	SSRALVST	MEROPS:C02.001	Endopeptidase (input)	-21.75	MEROPS score threshold (-24,18)	84	58.33
e20055	P01833	599	639	C-terminus	CAPN2 (P17655; CAN2_HUMAN)	SSRALVST	MEROPS:C02.002	Endopeptidase (input)	-22.26	MEROPS score threshold (-24,15)	57	57.87
e20055	P01833	599	639	C-terminus	CTSB (P07858; CATB_HUMAN)	SSRALVST	MEROPS:C01.060	Endopeptidase (input)	-21.38	MEROPS score threshold (-23,76)	79	80.99
e20055	P01833	599	639	C-terminus	CTSD (P07339; CATD_HUMAN)	SSRALVST	MEROPS:A01.009	Endopeptidase (input)	-22.04	MEROPS score threshold (-22,64)	79	84.74
e20055	P01833	599	639	C-terminus	CTSE (P14091; CATE_HUMAN)	SSRALVST	MEROPS:A01.010	Endopeptidase (input)	-22.08	MEROPS score threshold (-22,27)	71	87.48
e20055	P01833	599	639	C-terminus	KLK4 (Q9Y5K2; KLK4_HUMAN)	SSRALVST	MEROPS:S01.251	Endopeptidase (input)	-22.35	MEROPS score threshold (-22,45)	74	95.82
e20055	P01833	599	639	C-terminus	MEP1A (Q16819; MEP1A_HUMAN)	SSRALVST	MEROPS:M12.002	Endopeptidase (input)	-23.25	MEROPS score threshold (-23,48)	78	65.59
e20055	P01833	599	639	C-terminus	MME (P08473; NEP_HUMAN)	SSRALVST	MEROPS:M13.001	Endopeptidase (input)	-24.25	MEROPS score threshold (-24,37)	58	87.21
e20055	P01833	599	639	C-terminus	MMP12 (P39900; MMP12_HUMAN)	SSRALVST	MEROPS:M10.009	Endopeptidase (input)	-22.71	MEROPS score threshold (-22,75)	67	88.47
e20055	P01833	599	639	C-terminus	MMP13 (P45452; MMP13_HUMAN)	SSRALVST	MEROPS:M10.013	Endopeptidase (input)	-21.8	MEROPS score threshold (-23,33)	70	93.66
e20055	P01833	599	639	C-terminus	MMP14 (P50281; MMP14_HUMAN)	SSRALVST	MEROPS:M10.014	Endopeptidase (input)	-18.7	MEROPS score threshold (-22,96)	75	80.66
e20055	P01833	599	639	C-terminus	MMP2 (P08253; MMP2_HUMAN)	SSRALVST	MEROPS:M10.003	Endopeptidase (input)	-19.07	MEROPS score threshold (-22,7)	76	86.88
e20055	P01833	599	639	C-terminus	MMP25 (Q9NPA2; MMP25_HUMAN)	SSRALVST	MEROPS:M10.024	Endopeptidase (input)	-18.78	MEROPS score threshold (-24,46)	28	82.71
e20055	P01833	599	639	C-terminus	MMP3 (P08254; MMP3_HUMAN)	SSRALVST	MEROPS:M10.005	Endopeptidase (input)	-20.8	MEROPS score threshold (-23,35)	70	79.35
e20055	P01833	599	639	C-terminus	MMP7 (P09237; MMP7_HUMAN)	SSRALVST	MEROPS:M10.008	Endopeptidase (input)	-22.09	MEROPS score threshold (-26,58)	54	53.97
e20055	P01833	599	639	C-terminus	MMP8 (P22894; MMP8_HUMAN)	SSRALVST	MEROPS:M10.002	Endopeptidase (input)	-19.27	MEROPS score threshold (-22,73)	38	90.6
e20055	P01833	599	639	C-terminus	MMP9 (P14780; MMP9_HUMAN)	SSRALVST	MEROPS:M10.004	Endopeptidase (input)	-20	MEROPS score threshold (-24,54)	63	63.68
e20055	P01833	599	639	C-terminus	PGA3 (P0DJD8; PEPA3_HUMAN)	SSRALVST	MEROPS:A01.001	Endopeptidase (input)	-22.49	MEROPS score threshold (-24,17)	72	49.97
e20055	P01833	599	639	N-terminus	CTSL (P07711; CATL1_HUMAN)	ENKAIQDP	MEROPS:C01.032	Endopeptidase (input)	-23.87	MEROPS score threshold (-25,1)	68	62.99
e20055	P01833	599	639	N-terminus	CTSS (P25774; CATS_HUMAN)	ENKAIQDP	MEROPS:C01.034	Endopeptidase (input)	-25.45	MEROPS score threshold (-25,53)	60	61.46
e20055	P01833	599	639	N-terminus	MMP2 (P08253; MMP2_HUMAN)	ENKAIQDP	MEROPS:M10.003	Endopeptidase (input)	-22.08	MEROPS score threshold (-22,7)	76	86.88
e20055	P01833	599	639	N-terminus	MMP25 (Q9NPA2; MMP25_HUMAN)	ENKAIQDP	MEROPS:M10.024	Endopeptidase (input)	-22.37	MEROPS score threshold (-24,46)	28	82.71
e20055	P01833	599	639	N-terminus	MMP7 (P09237; MMP7_HUMAN)	ENKAIQDP	MEROPS:M10.008	Endopeptidase (input)	-23.41	MEROPS score threshold (-26,58)	54	53.97
e20055	P01833	599	639	N-terminus	MMP9 (P14780; MMP9_HUMAN)	ENKAIQDP	MEROPS:M10.004	Endopeptidase (input)	-23.42	MEROPS score threshold (-24,54)	63	63.68
e20055	P01833	599	639	N-terminus	PGA3 (P0DJD8; PEPA3_HUMAN)	ENKAIQDP	MEROPS:A01.001	Endopeptidase (input)	-23.73	MEROPS score threshold (-24,17)	72	49.97
_____________________________________________________________________
Generated by http://proteasix.cs.manchester.ac.uk
